# Supplementary material for: Biogeographical Relationships and Diversity in the Peruvian Flora Reported by Hipólito Ruiz and José Pavón: Vegetation, Uses and Anthropology
Source: Biology (Basel). 2023 Feb 13;12(2):294. doi: 10.3390/biology12020294 (PMC9953382; doi:10.3390/biology12020294)
Supplement: Supplementary file 1 [file biology-12-00294-s001.zip]

Archive with 4 entries (4 files):
- Supplementary Table S1.xlsx
- Supplementary Table S2.pdf
- Supplementary Table S3.xlsx
- Supplementary Table S4.xlsx
