# Supplementary material for: Biogeographical Relationships and Diversity in the Peruvian Flora Reported by Hipólito Ruiz and José Pavón: Vegetation, Uses and Anthropology
Source: Biology (Basel). 2023 Feb 13;12(2):294. doi: 10.3390/biology12020294 (PMC9953382; doi:10.3390/biology12020294)
Supplement: Supplementary file 1 [file biology-12-00294-s001.zip › Supplementary Table S1.xlsx]

## Sheet: Hoja1
Table S1. Localities of the Royal Spanish Botanical Expedition to the Viceroyalty of Peru, with a representation of plants per locality, uses, altitude (H in m), mean annual temperature (T in ºC), average maximum (M in ºC) and minimum (m in ºC) temperatures of the coldest month, thermicity index (It), annual precipitations (P in mm), and bioclimatic belt and ombrotype
Decimal coordinates		Current regions of Peru	Locality	Taxa by Ruiz & Pavón	Uses	H	T	M	m	It	P	Bioclimatic belt / Ombrotype
-6.22984	-77.8724	AMAZONAS	CHACHAPOYAS, CORREGIMIENTO DE (JURISDICCIÓN)			2340.2	11.7	19.1	10.4	412	1469	Mesotropical humid
		AMAZONAS	CHACHAPOYAS, CORREGIMIENTO DE (JURISDICCIÓN)	Cinchona oficinalis	MATERIALS; MEDICINES
-9.34615	-77.171	ANCASH	CONCHUCOS, CORREGIMIENTO DE (JURISDICCIÓN)			3101.3	10.1	11.6	0.5	222	972	Supratropical humid
		ANCASH	CONCHUCOS, CORREGIMIENTO DE (JURISDICCIÓN)	Margyricarpus setosus	FOOD; MEDICINES
-15.77	-74.3776	AREQUIPA	ATIQUIPA, LOMAS DE			765.1	17.7	20	15	527	110	Thermotropical semiarid
		AREQUIPA	ATIQUIPA, LOMAS DE	Alonsoa acutifolia
		AREQUIPA	ATIQUIPA, LOMAS DE	Commelina communis
		AREQUIPA	ATIQUIPA, LOMAS DE	Lantana radicans
		AREQUIPA	ATIQUIPA, LOMAS DE	Mirabilis pubescens
		AREQUIPA	ATIQUIPA, LOMAS DE	Nolana coronata
		AREQUIPA	ATIQUIPA, LOMAS DE	Talinum paniculatum	MEDICINES; COSMETICS
-16.6235	-72.7105	AREQUIPA	CAMANÁ			16.7	19.3	19.7	12.8	513	15	Thermotropical hyperarid
		AREQUIPA	CAMANÁ	Betula alba
		AREQUIPA	CAMANÁ	Cassia conjugata
		AREQUIPA	CAMANÁ	Heliotropium corymbosum
		AREQUIPA	CAMANÁ	Loasa bipinnatifida
		AREQUIPA	CAMANÁ	Nolana coronata
-15.3382	-74.7901	AREQUIPA	PONGO, LOMAS DE (LAS LOMAS)			961.3	18.1	21	16	551	0	Thermotropical ultra-hyperarid
		AREQUIPA	PONGO, LOMAS DE (LAS LOMAS)	Convolvulus secundus
		AREQUIPA	PONGO, LOMAS DE (LAS LOMAS)	Larrea viscosa
		AREQUIPA	PONGO, LOMAS DE (LAS LOMAS)	Nolana spathulata
		AREQUIPA	PONGO, LOMAS DE (LAS LOMAS)	Nolana ventricosa
		AREQUIPA	PONGO, LOMAS DE (LAS LOMAS)	Salvia rotundifolia
		AREQUIPA	PONGO, LOMAS DE (LAS LOMAS)	Talinum paniculatum	MEDICINES; COSMETICS
		AREQUIPA	PONGO, LOMAS DE (LAS LOMAS)	Talinum polyandrum	VERTEBRATE POISONS
-15.4336	-74.616	AREQUIPA	RÍO ACARI			161.2	18.4	24	11	534	37	Thermotropical arid
		AREQUIPA	RÍO ACARI	Betula alba
		AREQUIPA	RÍO ACARI	Duhamelia manglillo
		AREQUIPA	RÍO ACARI	Lobelia decurrens
		AREQUIPA	RÍO ACARI	Melia azedarach
		AREQUIPA	RÍO ACARI	Passiflora foetida
-13.1604	-74.2258	AYACUCHO	HUAMANGA, CORREGIMIENTO DE (JURISDICCIÓN)			2751.8	17.8	22.8	6.8	474	557	Mesotropical subhumid
		AYACUCHO	HUAMANGA, CORREGIMIENTO DE (JURISDICCIÓN)	Polypodium calaguala	MEDICINES
-7.15741	-78.5177	CAJAMARCA	CAJAMARCA, CORREGIMIENTO DE (JURISDICCIÓN)			2728.3	12.7	17.6	9.5	398	1335	Mesotropical humid
		CAJAMARCA	CAJAMARCA, CORREGIMIENTO DE (JURISDICCIÓN)	Acrostichum Huacsáro	MEDICINES
		CAJAMARCA	CAJAMARCA, CORREGIMIENTO DE (JURISDICCIÓN)	Cinchona oficinalis	MATERIALS; MEDICINES
		CAJAMARCA	CAJAMARCA, CORREGIMIENTO DE (JURISDICCIÓN)	Polypodium calaguala	MEDICINES
-5.3054	-78.8719	CAJAMARCA	CHIRINOS, PARTIDO DE			1418.7	21.4	21.1	14.3	568	1247	Thermotropical humid
		CAJAMARCA	CHIRINOS, PARTIDO DE	Cinchona conglomerata
-5.19888	-78.7679	CAJAMARCA	HUARANDOZA, HACIENDA DE			1047.4	21	22	15	580	1088.5	Thermotropical humid
		CAJAMARCA	HUARANDOZA, HACIENDA DE	Cinchona conglomerata
-5.70929	-78.8078	CAJAMARCA	JAÉN DE BRACAMOROS (JAÉN)			731.7	22.5	22	15.7	602	899	Thermotropical subhumid
		CAJAMARCA	JAÉN DE BRACAMOROS (JAÉN)	Cascarilla colorada	MATERIALS; MEDICINES
		CAJAMARCA	JAÉN DE BRACAMOROS (JAÉN)	Cinchona caduciflora
		CAJAMARCA	JAÉN DE BRACAMOROS (JAÉN)	Cinchona conglomerata
		CAJAMARCA	JAÉN DE BRACAMOROS (JAÉN)	Cinchona erythrantha
		CAJAMARCA	JAÉN DE BRACAMOROS (JAÉN)	Cinchona ferruginea
		CAJAMARCA	JAÉN DE BRACAMOROS (JAÉN)	Cinchona lutea
-5.41125	-78.5248	CAJAMARCA	PUYAYA			1313.9	19.3	20	14	533	1116	Thermotropical humid
		CAJAMARCA	PUYAYA	Cinchona tarantaron
-5.70157	-78.6809	CAJAMARCA	RÍO MARAÑÓN (JAÉN)			406	24.9	25.2	19.2	693	446	Infratropical dry
		CAJAMARCA	RÍO MARAÑÓN (JAÉN)	Cinchona tarantaron
		CAJAMARCA	RÍO MARAÑÓN (JAÉN)	Hedyotis juniperifolia
		CAJAMARCA	RÍO MARAÑÓN (JAÉN)	Myroxylon peruiferum	MATERIALS; MEDICINES; COSMETICS
		CAJAMARCA	RÍO MARAÑÓN (JAÉN)	Polypodium calaguala	MEDICINES
-13.5326	-71.9675	CUSCO	CUZCO (OR CUSCO)			3333.7	11.9	17	2	309	880	Supratropical subhumid
		CUSCO	CUZCO (OR CUSCO)	Polypodium calaguala	MEDICINES
		CUSCO	CUZCO (OR CUSCO)	Vermifuga corymbosa	MEDICINES
-12.7864	-74.9765	HUANCAVELICA	HUANCAVELICA, GOBERNACIÓN DE (JURISDICCIÓN)			3676.2	9.2	15.4	0	246	821	Supratropical subhumid
		HUANCAVELICA	HUANCAVELICA, GOBERNACIÓN DE (JURISDICCIÓN)	Jarava Ichu	ANIMAL FOOD; MATERIALS; FUELS
		HUANCAVELICA	HUANCAVELICA, GOBERNACIÓN DE (JURISDICCIÓN)	Polypodium calaguala	MEDICINES
-9.75901	-75.8949	HUÁNUCO	ACHAPATUNAM			3220.8	16.4	20	9	454	1867	Mesotropical hyperhumid
		HUÁNUCO	ACHAPATUNAM	Hedyotis filiformis
		HUÁNUCO	ACHAPATUNAM	Lisianthius calygonus
		HUÁNUCO	ACHAPATUNAM	Oldenlandia uniflora
-9.80161	-76.0706	HUÁNUCO	ACOMAYO			2093.8	14.9	18	8	409	1145	Mesotropical humid
		HUÁNUCO	ACOMAYO	Acrostichum Huacsáro	MEDICINES
		HUÁNUCO	ACOMAYO	Cinchona hirsuta	MEDICINES
		HUÁNUCO	ACOMAYO	Cinchona tenuis	MATERIALS; MEDICINES
		HUÁNUCO	ACOMAYO	Citrosma muricata	COSMETICS
		HUÁNUCO	ACOMAYO	Clusia rotundicapsula	FUELS
		HUÁNUCO	ACOMAYO	Cuphea cordata	MEDICINES
		HUÁNUCO	ACOMAYO	Erythroxylum coca	FOOD; SOCIAL USES; MEDICINES
		HUÁNUCO	ACOMAYO	Eupatorium secundum	COSMETICS
		HUÁNUCO	ACOMAYO	Hypericum corymbosum	MATERIALS
		HUÁNUCO	ACOMAYO	Macrocnemum venosum
		HUÁNUCO	ACOMAYO	Molina salicifolia
		HUÁNUCO	ACOMAYO	Monnina polystachya	MATERIALS; MEDICINES; COSMETICS
		HUÁNUCO	ACOMAYO	Myrica tinctoria	MATERIALS; MEDICINES
		HUÁNUCO	ACOMAYO	Psychotria trifida
		HUÁNUCO	ACOMAYO	Smilax purhampuy	FOOD; MEDICINES
		HUÁNUCO	ACOMAYO	Solanum incanum	MEDICINES
		HUÁNUCO	ACOMAYO	Tafalla glauca	MEDICINES; COSMETICS
		HUÁNUCO	ACOMAYO	Vallea cordifolia	MATERIALS
		HUÁNUCO	ACOMAYO	Weinmannia ovalis	MATERIALS
		HUÁNUCO	ACOMAYO	Weinmannia reticulata	MATERIALS
		HUÁNUCO	ACOMAYO	Weinmannia subsessiliflora	MATERIALS
-10.1263	-76.2046	HUÁNUCO	AMBO			2056.8	16.4	13	-3	264	552	Supratropical subhumid
		HUÁNUCO	AMBO	Aster lanuginosus
		HUÁNUCO	AMBO	Eryngium coeruleum
		HUÁNUCO	AMBO	Escallonia resinosa
		HUÁNUCO	AMBO	Krameria triandra	MATERIALS; FUELS; MEDICINES; COSMETICS
		HUÁNUCO	AMBO	Lobelia longifolia
		HUÁNUCO	AMBO	Tessaria integrifolia
-9.92056	-76.3099	HUÁNUCO	CANCHAN			1991	16.4	17	15.5	489	654	Mesotropical subhumid
		HUÁNUCO	CANCHAN	Calceolaria uniflora
		HUÁNUCO	CANCHAN	Croton nudum	VERTEBRATE POISONS; MEDICINES
		HUÁNUCO	CANCHAN	Epidendrum triflorum
		HUÁNUCO	CANCHAN	Krameria triandra	MATERIALS; FUELS; MEDICINES; COSMETICS
		HUÁNUCO	CANCHAN	Solanum incanum	MEDICINES
-9.88647	-76.3862	HUÁNUCO	CANI (SAN PEDRO DE CANI)			2931.6	13.3	17	2	323	877	Mesotropical subhumid
		HUÁNUCO	CANI (SAN PEDRO DE CANI)	Phyllanthus glandulosa
-9.69643	-76.0867	HUÁNUCO	CARPIS (SAN PEDRO DE CARPISH)			2480.4	12.7	16	5	337	1867	Mesotropical hyperhumid
		HUÁNUCO	CARPIS (SAN PEDRO DE CARPISH)	Cinchona obovata
		HUÁNUCO	CARPIS (SAN PEDRO DE CARPISH)	Coffea ciliata
		HUÁNUCO	CARPIS (SAN PEDRO DE CARPISH)	Cynomorium fungosum	MEDICINES
		HUÁNUCO	CARPIS (SAN PEDRO DE CARPISH)	Psychotria trifida
-9.51066	-75.9362	HUÁNUCO	CASAPE			786.9	22.6	23.5	21.5	676	2065	Thermotropical hyperhumid
		HUÁNUCO	CASAPE	Cinchona nitida	MEDICINES
		HUÁNUCO	CASAPE	Manettia racemosa
		HUÁNUCO	CASAPE	Miconia lanuginosa
		HUÁNUCO	CASAPE	Passiflora frutescens
		HUÁNUCO	CASAPE	Riqueuria avenia
-9.5095	-75.9574	HUÁNUCO	CASAPILLO			1198.2	20.3	24	13	573	2033	Thermotropical hyperhumid
		HUÁNUCO	CASAPILLO	Cinchona nitida	MEDICINES
		HUÁNUCO	CASAPILLO	Cinchona purpurea
		HUÁNUCO	CASAPILLO	Miconia lanuginosa
		HUÁNUCO	CASAPILLO	Riqueuria avenia
-9.49464	-75.9529	HUÁNUCO	CAYUMBA			777.6	23.8	27	18	688	3058	Thermotropical ultra-hyperhumid
		HUÁNUCO	CAYUMBA	Cinchona nitida	MEDICINES
		HUÁNUCO	CAYUMBA	Piper obliquum
-9.68399	-75.8536	HUÁNUCO	CHACAHUASI (OR CASA DEL PUENTE)			997.3	22.1	25	15	621	1867	Thermotropical hyperhumid
		HUÁNUCO	CHACAHUASI (OR CASA DEL PUENTE)	Celastrus macrocarpus	MATERIALS
		HUÁNUCO	CHACAHUASI (OR CASA DEL PUENTE)	Cinchona lutescens	MATERIALS; MEDICINES
		HUÁNUCO	CHACAHUASI (OR CASA DEL PUENTE)	Cinchona nitida	MEDICINES
		HUÁNUCO	CHACAHUASI (OR CASA DEL PUENTE)	Clarisia biflora	MATERIALS
		HUÁNUCO	CHACAHUASI (OR CASA DEL PUENTE)	Erythroxylum acuminatum
		HUÁNUCO	CHACAHUASI (OR CASA DEL PUENTE)	Heliconia subulata	ENVIROMENTAL USES
		HUÁNUCO	CHACAHUASI (OR CASA DEL PUENTE)	Laurus nitida	COSMETICS
		HUÁNUCO	CHACAHUASI (OR CASA DEL PUENTE)	Marcgravia macrocarpa	FOOD; MATERIALS
		HUÁNUCO	CHACAHUASI (OR CASA DEL PUENTE)	Marcgravia obovata	FOOD; MATERIALS
		HUÁNUCO	CHACAHUASI (OR CASA DEL PUENTE)	Neea verticillata	SOCIAL USES
		HUÁNUCO	CHACAHUASI (OR CASA DEL PUENTE)	Nycterisition ferrugineum	MATERIALS
		HUÁNUCO	CHACAHUASI (OR CASA DEL PUENTE)	Olyra	ANIMAL FOOD
		HUÁNUCO	CHACAHUASI (OR CASA DEL PUENTE)	Peperomia rhombea	MATERIALS
		HUÁNUCO	CHACAHUASI (OR CASA DEL PUENTE)	Peperomia variegata
		HUÁNUCO	CHACAHUASI (OR CASA DEL PUENTE)	Piper betle
		HUÁNUCO	CHACAHUASI (OR CASA DEL PUENTE)	Piper crocatum	FOOD ADDITIVES; COSMETICS
		HUÁNUCO	CHACAHUASI (OR CASA DEL PUENTE)	Piper heterophyllum	MEDICINES
-9.8448	-75.903	HUÁNUCO	CHAGLLA			3020.4	10.2	14	2	262	1134	Supratropical humid
		HUÁNUCO	CHAGLLA	Acrostichum Huacsáro	MEDICINES
		HUÁNUCO	CHAGLLA	Aegiphila multiflora	MATERIALS
		HUÁNUCO	CHAGLLA	Alchemilla rotundifolia
		HUÁNUCO	CHAGLLA	Berberis lutea	MATERIALS
		HUÁNUCO	CHAGLLA	Bocconia frutescens	MATERIALS
		HUÁNUCO	CHAGLLA	Cuphea cordata	MEDICINES
		HUÁNUCO	CHAGLLA	Escobedia aspera	FOOD ADDITIVES
		HUÁNUCO	CHAGLLA	Escobedia scabrifolia	FOOD ADDITIVES; MATERIALS
		HUÁNUCO	CHAGLLA	Melastoma repens	MATERIALS
		HUÁNUCO	CHAGLLA	Monnina polystachya	MATERIALS; MEDICINES; COSMETICS
		HUÁNUCO	CHAGLLA	Periphragmos dependens	MATERIALS
		HUÁNUCO	CHAGLLA	Periphragmos uniflorus
		HUÁNUCO	CHAGLLA	Piper angustifolium	MEDICINES
		HUÁNUCO	CHAGLLA	Polymnia resinifera	MEDICINES; COSMETICS
		HUÁNUCO	CHAGLLA	Psidium macrostemum	MATERIALS; MEDICINES; COSMETICS
		HUÁNUCO	CHAGLLA	Rhexia quinquenervis	MATERIALS
		HUÁNUCO	CHAGLLA	Schinus simplicifolia	VERTEBRATE POISONS
		HUÁNUCO	CHAGLLA	Smilax china	FOOD; MEDICINES
		HUÁNUCO	CHAGLLA	Smilax purhampuy	FOOD; MEDICINES
		HUÁNUCO	CHAGLLA	Virgularia revoluta
		HUÁNUCO	CHAGLLA	Weinmannia reticulata	MATERIALS
		HUÁNUCO	CHAGLLA	Weinmannia subsessiliflora	MATERIALS
-9.63437	-76.0653	HUÁNUCO	CHALLANA			1592.1	18.6	22	11	516	1911	Thermotropical hyperhumid
		HUÁNUCO	CHALLANA	Axinaea glandulosa
		HUÁNUCO	CHALLANA	Cinchona viridiflora
		HUÁNUCO	CHALLANA	Hamelia sphaerocarpa
		HUÁNUCO	CHALLANA	Hamelia verticillata
		HUÁNUCO	CHALLANA	Ternstroemia emarginata
-10.2156	-76.2025	HUÁNUCO	CHAUCHA			3158.4	11.4	15	1	274	776	Supratropical subhumid
		HUÁNUCO	CHAUCHA	Cissus obliqua
-10.0565	-76.4855	HUÁNUCO	CHAULAN			3559.1	6.4	13	-2	189	1095	Orotropical humid
		HUÁNUCO	CHAULAN	Alchemilla pinnata
		HUÁNUCO	CHAULAN	Cissus obliqua
-9.42406	-76.771	HUÁNUCO	CHAVÍN (DE PARIARCA)			3381.5	9.4	14	0	234	908	Supratropical humid
		HUÁNUCO	CHAVÍN (DE PARIARCA)	Fragosa cladorrhiza
		HUÁNUCO	CHAVÍN (DE PARIARCA)	Pourretia pyramidata
-9.23881	-76.3279	HUÁNUCO	CHICO PLAYA			841.6	21.1	21.7	20	628	1672	Thermotropical hyperhumid
		HUÁNUCO	CHICO PLAYA	Aristolochia fragrantissima	MEDICINES; COSMETICS; COSMETICS
		HUÁNUCO	CHICO PLAYA	Banisteria febris	MEDICINES
		HUÁNUCO	CHICO PLAYA	Beauharnoisia fructipendula	MATERIALS; MEDICINES
		HUÁNUCO	CHICO PLAYA	Besleria corymbosa
		HUÁNUCO	CHICO PLAYA	Bixa odorata	COSMETICS
		HUÁNUCO	CHICO PLAYA	Bombax erianthos	MATERIALS
		HUÁNUCO	CHICO PLAYA	Caballeroa tinctoria	MATERIALS
		HUÁNUCO	CHICO PLAYA	Caesalpinia pulcherrima	FOOD; MEDICINES
		HUÁNUCO	CHICO PLAYA	Cinchona acutifolia	MEDICINES
		HUÁNUCO	CHICO PLAYA	Cinchona dichotoma	MEDICINES
		HUÁNUCO	CHICO PLAYA	Cinchona glandulifera	MEDICINES
		HUÁNUCO	CHICO PLAYA	Cinchona laccifera	MATERIALS; MEDICINES
		HUÁNUCO	CHICO PLAYA	Cinchona micrantha	MEDICINES
		HUÁNUCO	CHICO PLAYA	Cinchona uritusinga
		HUÁNUCO	CHICO PLAYA	Croton sampatik	MEDICINES
		HUÁNUCO	CHICO PLAYA	Cynanchum	COSMETICS
		HUÁNUCO	CHICO PLAYA	Dioscorea	FOOD
		HUÁNUCO	CHICO PLAYA	Eugenia hirsuta	COSMETICS
		HUÁNUCO	CHICO PLAYA	Genipa vitu	MEDICINES
		HUÁNUCO	CHICO PLAYA	Lobelia edulis	FOOD
		HUÁNUCO	CHICO PLAYA	Maranta violacea
		HUÁNUCO	CHICO PLAYA	Melastoma ciliata
		HUÁNUCO	CHICO PLAYA	Mimosa	COSMETICS
		HUÁNUCO	CHICO PLAYA	Mimosa stipulata	FOOD
		HUÁNUCO	CHICO PLAYA	Orchis odorata	COSMETICS
		HUÁNUCO	CHICO PLAYA	Psychotria caerulea
		HUÁNUCO	CHICO PLAYA	Semarillaria polystachya	COSMETICS
		HUÁNUCO	CHICO PLAYA	Tabernaemontana sananho	MEDICINES
		HUÁNUCO	CHICO PLAYA	Valdesia odorata	FOOD; COSMETICS
		HUÁNUCO	CHICO PLAYA	Villamillia tinctoria	MATERIALS
-9.55838	-75.9294	HUÁNUCO	CHIHUANGALA			1277.4	20.3	24	13	573	2104	Thermotropical hyperhumid
		HUÁNUCO	CHIHUANGALA	Cinchona purpurea
-9.65655	-76.0682	HUÁNUCO	CHINCHAO			1888	16.2	19	10	452	1867	Mesotropical hyperhumid
		HUÁNUCO	CHINCHAO	Achras caimito	FOOD; MATERIALS
		HUÁNUCO	CHINCHAO	Acosta aculeata	FOOD
		HUÁNUCO	CHINCHAO	Amomum racemosum	MEDICINES; COSMETICS
		HUÁNUCO	CHINCHAO	Amomum thyrsoideum	MEDICINES; COSMETICS
		HUÁNUCO	CHINCHAO	Annona pteropetala	FOOD; MATERIALS
		HUÁNUCO	CHINCHAO	Arum alliaceum	MEDICINES; COSMETICS
		HUÁNUCO	CHINCHAO	Arum roseum	VERTEBRATE POISONS
		HUÁNUCO	CHINCHAO	Aster odoratus	COSMETICS
		HUÁNUCO	CHINCHAO	Baccharis axillaris	COSMETICS
		HUÁNUCO	CHINCHAO	Bejaria lanceolata	ENVIROMENTAL USES
		HUÁNUCO	CHINCHAO	Bocconia frutescens	MATERIALS
		HUÁNUCO	CHINCHAO	Calceolaria triangularis	MEDICINES
		HUÁNUCO	CHINCHAO	Calla aethiopica	FOOD
		HUÁNUCO	CHINCHAO	Canna paniculata	FOOD
		HUÁNUCO	CHINCHAO	Carica monoica	FOOD
		HUÁNUCO	CHINCHAO	Carica papaya	FOOD
		HUÁNUCO	CHINCHAO	Cassia viminea	MEDICINES
		HUÁNUCO	CHINCHAO	Cecropia	FOOD; MATERIALS; MEDICINES; COSMETICS
		HUÁNUCO	CHINCHAO	Cecropia aspera	FOOD; MATERIALS
		HUÁNUCO	CHINCHAO	Cecropia canescens	FOOD; MATERIALS
		HUÁNUCO	CHINCHAO	Cecropia clavata	MATERIALS
		HUÁNUCO	CHINCHAO	Cecropia tacuna	FOOD; MATERIALS
		HUÁNUCO	CHINCHAO	Cedrela odorata	MATERIALS; COSMETICS
		HUÁNUCO	CHINCHAO	Celtis chichillica	MATERIALS
		HUÁNUCO	CHINCHAO	Celtis spinosa	FOOD
		HUÁNUCO	CHINCHAO	Chaetocrater fasciculatum	MATERIALS
		HUÁNUCO	CHINCHAO	Cinchona lutescens	MATERIALS; MEDICINES
		HUÁNUCO	CHINCHAO	Cinchona purpurea	MEDICINES
		HUÁNUCO	CHINCHAO	Citrosma limoniodora	COSMETICS
		HUÁNUCO	CHINCHAO	Citrosma pyricarpa	COSMETICS
		HUÁNUCO	CHINCHAO	Clarisia biflora	MATERIALS
		HUÁNUCO	CHINCHAO	Clarisia racemosa	MATERIALS
		HUÁNUCO	CHINCHAO	Clusia rosea	MEDICINES
		HUÁNUCO	CHINCHAO	Cornidia umbellata	MATERIALS
		HUÁNUCO	CHINCHAO	Cucurbita upe	FOOD; ENVIROMENTAL USES; COSMETICS
		HUÁNUCO	CHINCHAO	Dianthera hirsuta	MATERIALS
		HUÁNUCO	CHINCHAO	Dioscorea	FOOD
		HUÁNUCO	CHINCHAO	Dioscorea triloba	FOOD
		HUÁNUCO	CHINCHAO	Dorstenia tubicina	COSMETICS
		HUÁNUCO	CHINCHAO	Dracocephalum odoratum	COSMETICS
		HUÁNUCO	CHINCHAO	Erythroxylum coca	FOOD
		HUÁNUCO	CHINCHAO	Escobedia aspera	FOOD ADDITIVES
		HUÁNUCO	CHINCHAO	Escobedia scabrifolia	FOOD ADDITIVES; MATERIALS
		HUÁNUCO	CHINCHAO	Escobedia sessilis crocea	FOOD ADDITIVES
		HUÁNUCO	CHINCHAO	Eupatorium balsamicum	COSMETICS
		HUÁNUCO	CHINCHAO	Eupatorium balsamiodorum	COSMETICS
		HUÁNUCO	CHINCHAO	Fagara anisiodora	MATERIALS
		HUÁNUCO	CHINCHAO	Gesneria tuberosa
		HUÁNUCO	CHINCHAO	Godoya obovata	MATERIALS
		HUÁNUCO	CHINCHAO	Godoya spathulata	MATERIALS
		HUÁNUCO	CHINCHAO	Heliconia lingulata	ENVIROMENTAL USES
		HUÁNUCO	CHINCHAO	Heliconia rostrata	ENVIROMENTAL USES
		HUÁNUCO	CHINCHAO	Heliconia subulata	ENVIROMENTAL USES
		HUÁNUCO	CHINCHAO	Hopea tinctoria	MATERIALS
		HUÁNUCO	CHINCHAO	Indigofera anil	MATERIALS
		HUÁNUCO	CHINCHAO	Llamapanaui spinosus	MATERIALS
		HUÁNUCO	CHINCHAO	Lobelia volubilis
		HUÁNUCO	CHINCHAO	Marcgravia glandulosa	FOOD
		HUÁNUCO	CHINCHAO	Marcgravia macrocarpa	FOOD
		HUÁNUCO	CHINCHAO	Marcgravia ovalis	FOOD
		HUÁNUCO	CHINCHAO	Melastoma carinata	MATERIALS
		HUÁNUCO	CHINCHAO	Melastoma cordata	MATERIALS
		HUÁNUCO	CHINCHAO	Melastoma crenatum	ANIMAL FOOD; MATERIALS
		HUÁNUCO	CHINCHAO	Melastoma flexuosa	MATERIALS
		HUÁNUCO	CHINCHAO	Melastoma margarita	ANIMAL FOOD; MATERIALS
		HUÁNUCO	CHINCHAO	Melastoma subsessilis	MATERIALS
		HUÁNUCO	CHINCHAO	Mollinedia ovata	ANIMAL FOOD; MATERIALS
		HUÁNUCO	CHINCHAO	Mollinedia repanda	MATERIALS
		HUÁNUCO	CHINCHAO	Myrodia lanuginosa	MATERIALS
		HUÁNUCO	CHINCHAO	Myrospermum balsamiferum	COSMETICS
		HUÁNUCO	CHINCHAO	Myrtus pseudopimenta	FOOD ADDITIVES; COSMETICS
		HUÁNUCO	CHINCHAO	Nepeta	COSMETICS
		HUÁNUCO	CHINCHAO	Nycterisition ferrugineum	MATERIALS
		HUÁNUCO	CHINCHAO	Ochroma lagopus	MATERIALS
		HUÁNUCO	CHINCHAO	Ornithogalum rubrum
		HUÁNUCO	CHINCHAO	Passiflora maliformis	FOOD
		HUÁNUCO	CHINCHAO	Peperomia dichotoma	COSMETICS
		HUÁNUCO	CHINCHAO	Peperomia monostachya
		HUÁNUCO	CHINCHAO	Peperomia pavoniana	COSMETICS
		HUÁNUCO	CHINCHAO	Piper carpunya	FOOD; NON-VERTEBRATE POISONS; MEDICINES; COSMETICS
		HUÁNUCO	CHINCHAO	Piper dichotomum	FOOD; NON-VERTEBRATE POISONS; MEDICINES; COSMETICS
		HUÁNUCO	CHINCHAO	Piper heterophyllum	MEDICINES
		HUÁNUCO	CHINCHAO	Piper lineatum	MATERIALS
		HUÁNUCO	CHINCHAO	Piper nitidum	FOOD; MEDICINES
		HUÁNUCO	CHINCHAO	Piper purpureum	FOOD ADDITIVES; MATERIALS; MEDICINES; COSMETICS
		HUÁNUCO	CHINCHAO	Piper racemosa	FOOD ADDITIVES; MATERIALS; MEDICINES; COSMETICS
		HUÁNUCO	CHINCHAO	Porcelia nitidifolia	FOOD; MATERIALS
		HUÁNUCO	CHINCHAO	Psidium rypdocarpum
		HUÁNUCO	CHINCHAO	Rhus striata	MATERIALS
		HUÁNUCO	CHINCHAO	Sauvagesia erecta	MEDICINES
		HUÁNUCO	CHINCHAO	Schinus mayco	VERTEBRATE POISONS
		HUÁNUCO	CHINCHAO	Semarillaria subrotunda	FOOD
		HUÁNUCO	CHINCHAO	Senecio odoratus	COSMETICS
		HUÁNUCO	CHINCHAO	Sobralia dichotoma	COSMETICS
		HUÁNUCO	CHINCHAO	Solanum laciniatum	FOOD
		HUÁNUCO	CHINCHAO	Solanum scabrum	MATERIALS
		HUÁNUCO	CHINCHAO	Stereoxylon pendulum	MATERIALS
		HUÁNUCO	CHINCHAO	Theobroma cacao	FOOD
		HUÁNUCO	CHINCHAO	Trilix macrobotrys	COSMETICS
		HUÁNUCO	CHINCHAO	Valeriana laciniata	MEDICINES
-9.83996	-76.1237	HUÁNUCO	CHULQUILLO, HACIENDA (CHULQUI)			1812.8	18.1	22	10	501	1134	Thermotropical humid
		HUÁNUCO	CHULQUILLO, HACIENDA (CHULQUI)	Solanum incanum	MEDICINES
-9.83873	-75.8266	HUÁNUCO	CORMILLA, LADERA DE			1779.6	18	22	10	500	1134	Thermotropical humid
		HUÁNUCO	CORMILLA, LADERA DE	Capparis nitida
		HUÁNUCO	CORMILLA, LADERA DE	Cerdana alliodora	FOOD ADDITIVES; COSMETICS
		HUÁNUCO	CORMILLA, LADERA DE	Spermacoce corymbosa
-9.54116	-75.9375	HUÁNUCO	CUCHERO (SAN JUAN DE COCHEROS)			1260.2	20.5	24	13	575	2106	Thermotropical hyperhumid
		HUÁNUCO	CUCHERO (SAN JUAN DE COCHEROS)	Acosta aculeata	FOOD
		HUÁNUCO	CUCHERO (SAN JUAN DE COCHEROS)	Amomum racemosum	MEDICINES; COSMETICS
		HUÁNUCO	CUCHERO (SAN JUAN DE COCHEROS)	Amomum thyrsoideum	MEDICINES; COSMETICS
		HUÁNUCO	CUCHERO (SAN JUAN DE COCHEROS)	Annona pteropetala	FOOD; MATERIALS
		HUÁNUCO	CUCHERO (SAN JUAN DE COCHEROS)	Aster odoratus	COSMETICS
		HUÁNUCO	CUCHERO (SAN JUAN DE COCHEROS)	Baccharis axillaris	COSMETICS
		HUÁNUCO	CUCHERO (SAN JUAN DE COCHEROS)	Bocconia frutescens	MATERIALS
		HUÁNUCO	CUCHERO (SAN JUAN DE COCHEROS)	Carica aurea	FOOD
		HUÁNUCO	CUCHERO (SAN JUAN DE COCHEROS)	Carludovica palmata	MATERIALS
		HUÁNUCO	CUCHERO (SAN JUAN DE COCHEROS)	Cascarilla de Cuchero	MATERIALS; MEDICINES
		HUÁNUCO	CUCHERO (SAN JUAN DE COCHEROS)	Cecropia	FOOD; MATERIALS; MEDICINES; COSMETICS
		HUÁNUCO	CUCHERO (SAN JUAN DE COCHEROS)	Cecropia canescens	FOOD; MATERIALS
		HUÁNUCO	CUCHERO (SAN JUAN DE COCHEROS)	Cecropia clavata	MATERIALS
		HUÁNUCO	CUCHERO (SAN JUAN DE COCHEROS)	Cecropia oblonga	FOOD; MATERIALS
		HUÁNUCO	CUCHERO (SAN JUAN DE COCHEROS)	Cecropia tacuna	FOOD; MATERIALS
		HUÁNUCO	CUCHERO (SAN JUAN DE COCHEROS)	Celastrus verticillatus	MATERIALS
		HUÁNUCO	CUCHERO (SAN JUAN DE COCHEROS)	Cinchona	MEDICINES
		HUÁNUCO	CUCHERO (SAN JUAN DE COCHEROS)	Cinchona glabra	MATERIALS; MEDICINES
		HUÁNUCO	CUCHERO (SAN JUAN DE COCHEROS)	Cinchona lutescens	MATERIALS; MEDICINES
		HUÁNUCO	CUCHERO (SAN JUAN DE COCHEROS)	Cinchona nitida	MEDICINES
		HUÁNUCO	CUCHERO (SAN JUAN DE COCHEROS)	Cinchona purpurea	MATERIALS; MEDICINES
		HUÁNUCO	CUCHERO (SAN JUAN DE COCHEROS)	Cinchona viridiflora
		HUÁNUCO	CUCHERO (SAN JUAN DE COCHEROS)	Citrosma limoniodora	COSMETICS
		HUÁNUCO	CUCHERO (SAN JUAN DE COCHEROS)	Citrosma pyricarpa	COSMETICS
		HUÁNUCO	CUCHERO (SAN JUAN DE COCHEROS)	Clarisia biflora	MATERIALS
		HUÁNUCO	CUCHERO (SAN JUAN DE COCHEROS)	Clethra obovata	MATERIALS
		HUÁNUCO	CUCHERO (SAN JUAN DE COCHEROS)	Clusia magnicapsula	COSMETICS
		HUÁNUCO	CUCHERO (SAN JUAN DE COCHEROS)	Clusia rosea	MEDICINES
		HUÁNUCO	CUCHERO (SAN JUAN DE COCHEROS)	Cuellaria ferruginea	MATERIALS
		HUÁNUCO	CUCHERO (SAN JUAN DE COCHEROS)	Cuellaria obovata	MATERIALS
		HUÁNUCO	CUCHERO (SAN JUAN DE COCHEROS)	Dianthera hirsuta	MATERIALS
		HUÁNUCO	CUCHERO (SAN JUAN DE COCHEROS)	Dioscorea triloba	FOOD
		HUÁNUCO	CUCHERO (SAN JUAN DE COCHEROS)	Dracocephalum odoratum	COSMETICS
		HUÁNUCO	CUCHERO (SAN JUAN DE COCHEROS)	Erythroxylum coca	FOOD; SOCIAL USES; MEDICINES
		HUÁNUCO	CUCHERO (SAN JUAN DE COCHEROS)	Escobedia aspera	FOOD ADDITIVES
		HUÁNUCO	CUCHERO (SAN JUAN DE COCHEROS)	Escobedia scabrifolia	FOOD ADDITIVES; MATERIALS
		HUÁNUCO	CUCHERO (SAN JUAN DE COCHEROS)	Eugenia rypdocarpa	MATERIALS; COSMETICS
		HUÁNUCO	CUCHERO (SAN JUAN DE COCHEROS)	Eupatorium balsamicum	COSMETICS
		HUÁNUCO	CUCHERO (SAN JUAN DE COCHEROS)	Gimbernatia obovata	MATERIALS
		HUÁNUCO	CUCHERO (SAN JUAN DE COCHEROS)	Godoya glandulosa	MATERIALS
		HUÁNUCO	CUCHERO (SAN JUAN DE COCHEROS)	Godoya obovata	MATERIALS
		HUÁNUCO	CUCHERO (SAN JUAN DE COCHEROS)	Godoya spathulata	MATERIALS
		HUÁNUCO	CUCHERO (SAN JUAN DE COCHEROS)	Heliconia lingulata	ENVIROMENTAL USES
		HUÁNUCO	CUCHERO (SAN JUAN DE COCHEROS)	Heliconia rostrata	ENVIROMENTAL USES
		HUÁNUCO	CUCHERO (SAN JUAN DE COCHEROS)	Heliconia subulata	ENVIROMENTAL USES
		HUÁNUCO	CUCHERO (SAN JUAN DE COCHEROS)	Heliocarpus glandulosa	MATERIALS
		HUÁNUCO	CUCHERO (SAN JUAN DE COCHEROS)	Hopea tinctoria	MATERIALS
		HUÁNUCO	CUCHERO (SAN JUAN DE COCHEROS)	Ixora capitata
		HUÁNUCO	CUCHERO (SAN JUAN DE COCHEROS)	Lantana aculeata
		HUÁNUCO	CUCHERO (SAN JUAN DE COCHEROS)	Laurus pubescens	MATERIALS
		HUÁNUCO	CUCHERO (SAN JUAN DE COCHEROS)	Laurus triplinervis
		HUÁNUCO	CUCHERO (SAN JUAN DE COCHEROS)	Limonia	COSMETICS
		HUÁNUCO	CUCHERO (SAN JUAN DE COCHEROS)	Llamapanaui spinosus	MATERIALS
		HUÁNUCO	CUCHERO (SAN JUAN DE COCHEROS)	Marcgravia glandulosa	FOOD
		HUÁNUCO	CUCHERO (SAN JUAN DE COCHEROS)	Marcgravia macrocarpa	FOOD
		HUÁNUCO	CUCHERO (SAN JUAN DE COCHEROS)	Martinezia ciliata	FOOD; MATERIALS
		HUÁNUCO	CUCHERO (SAN JUAN DE COCHEROS)	Melastoma amplifolia	MATERIALS
		HUÁNUCO	CUCHERO (SAN JUAN DE COCHEROS)	Melastoma flexuosa	MATERIALS
		HUÁNUCO	CUCHERO (SAN JUAN DE COCHEROS)	Melastoma grandiflorum	MATERIALS
		HUÁNUCO	CUCHERO (SAN JUAN DE COCHEROS)	Melastoma grossularioides	MATERIALS
		HUÁNUCO	CUCHERO (SAN JUAN DE COCHEROS)	Melastoma hispidum	MATERIALS
		HUÁNUCO	CUCHERO (SAN JUAN DE COCHEROS)	Melastoma margarita	ANIMAL FOOD; MATERIALS
		HUÁNUCO	CUCHERO (SAN JUAN DE COCHEROS)	Milium confertum	FOOD
		HUÁNUCO	CUCHERO (SAN JUAN DE COCHEROS)	Milium nigricans	FOOD
		HUÁNUCO	CUCHERO (SAN JUAN DE COCHEROS)	Molina chilca	MEDICINES
		HUÁNUCO	CUCHERO (SAN JUAN DE COCHEROS)	Myrodia lanuginosa	MATERIALS
		HUÁNUCO	CUCHERO (SAN JUAN DE COCHEROS)	Myrospermum balsamiferum	COSMETICS
		HUÁNUCO	CUCHERO (SAN JUAN DE COCHEROS)	Myroxylon peruiferum	MATERIALS; MEDICINES; COSMETICS
		HUÁNUCO	CUCHERO (SAN JUAN DE COCHEROS)	Negretia elliptica	VERTEBRATE POISONS; MEDICINES
		HUÁNUCO	CUCHERO (SAN JUAN DE COCHEROS)	Nunnezharia fragrans	COSMETICS
		HUÁNUCO	CUCHERO (SAN JUAN DE COCHEROS)	Nycterisition ferrugineum	MATERIALS
		HUÁNUCO	CUCHERO (SAN JUAN DE COCHEROS)	Ochroma lagopus	MATERIALS
		HUÁNUCO	CUCHERO (SAN JUAN DE COCHEROS)	Phytelephas macrocarpa	FOOD; MATERIALS
		HUÁNUCO	CUCHERO (SAN JUAN DE COCHEROS)	Phytelephas magnum	FOOD
		HUÁNUCO	CUCHERO (SAN JUAN DE COCHEROS)	Piper aduncum	FOOD ADDITIVES; MATERIALS; MEDICINES; COSMETICS
		HUÁNUCO	CUCHERO (SAN JUAN DE COCHEROS)	Piper angustifolium	MEDICINES
		HUÁNUCO	CUCHERO (SAN JUAN DE COCHEROS)	Piper carpunya	FOOD; NON-VERTEBRATE POISONS; MEDICINES; COSMETICS
		HUÁNUCO	CUCHERO (SAN JUAN DE COCHEROS)	Piper nitidum	FOOD; MEDICINES
		HUÁNUCO	CUCHERO (SAN JUAN DE COCHEROS)	Piper ovatum	FOOD ADDITIVES; MATERIALS; MEDICINES; COSMETICS
		HUÁNUCO	CUCHERO (SAN JUAN DE COCHEROS)	Piper racemosa	FOOD ADDITIVES; MATERIALS; MEDICINES; COSMETICS
		HUÁNUCO	CUCHERO (SAN JUAN DE COCHEROS)	Piper reniforme	FOOD ADDITIVES; MATERIALS; MEDICINES; COSMETICS
		HUÁNUCO	CUCHERO (SAN JUAN DE COCHEROS)	Polypodium calaguala	MEDICINES
		HUÁNUCO	CUCHERO (SAN JUAN DE COCHEROS)	Prunus nitida	MATERIALS
		HUÁNUCO	CUCHERO (SAN JUAN DE COCHEROS)	Sauvagesia ciliata	MEDICINES
		HUÁNUCO	CUCHERO (SAN JUAN DE COCHEROS)	Sauvagesia erecta	MEDICINES
		HUÁNUCO	CUCHERO (SAN JUAN DE COCHEROS)	Schinus mayco	VERTEBRATE POISONS
		HUÁNUCO	CUCHERO (SAN JUAN DE COCHEROS)	Schwenkfelda umbellata
		HUÁNUCO	CUCHERO (SAN JUAN DE COCHEROS)	Semarillaria subrotunda	FOOD
		HUÁNUCO	CUCHERO (SAN JUAN DE COCHEROS)	Solanum laciniatum	FOOD
		HUÁNUCO	CUCHERO (SAN JUAN DE COCHEROS)	Tafalla glauca	MEDICINES; COSMETICS
		HUÁNUCO	CUCHERO (SAN JUAN DE COCHEROS)	Theobroma cacao	FOOD
		HUÁNUCO	CUCHERO (SAN JUAN DE COCHEROS)	Trilix macrobotrys	COSMETICS
		HUÁNUCO	CUCHERO (SAN JUAN DE COCHEROS)	Uvaria oblonga	COSMETICS
		HUÁNUCO	CUCHERO (SAN JUAN DE COCHEROS)	Valeriana laciniata	MEDICINES
-9.96482	-75.6975	HUÁNUCO	CUSI (CUSHI)			1773.2	17	21	10	480	3204	Mesotropical ultra-hyperhumid
		HUÁNUCO	CUSI (CUSHI)	Guarea trichilioides
-9.92227	-76.3587	HUÁNUCO	HIGUERAS			2115.8	14.5	18	9	415	729	Mesotropical subhumid
		HUÁNUCO	HIGUERAS	Krameria triandra	MATERIALS; FUELS; MEDICINES; COSMETICS
-9.54996	-76.8167	HUÁNUCO	HUAMALIES, CORREGIMIENTO DE (JURISDICCIÓN)			3440	9.2	15	-1	232	1025.5	Supratropical humid
		HUÁNUCO	HUAMALIES, CORREGIMIENTO DE (JURISDICCIÓN)	Acrostichum Huacsáro	MEDICINES
		HUÁNUCO	HUAMALIES, CORREGIMIENTO DE (JURISDICCIÓN)	Cinchona laccifera	MATERIALS; MEDICINES
		HUÁNUCO	HUAMALIES, CORREGIMIENTO DE (JURISDICCIÓN)	Cinchona nitida	MEDICINES
		HUÁNUCO	HUAMALIES, CORREGIMIENTO DE (JURISDICCIÓN)	Cinchona oficinalis	MATERIALS; MEDICINES
		HUÁNUCO	HUAMALIES, CORREGIMIENTO DE (JURISDICCIÓN)	Datura sanguinea	VERTEBRATE POISONS; MEDICINES
		HUÁNUCO	HUAMALIES, CORREGIMIENTO DE (JURISDICCIÓN)	Embothrium	MEDICINES
		HUÁNUCO	HUAMALIES, CORREGIMIENTO DE (JURISDICCIÓN)	Embothrium emarginatum	MEDICINES; ENVIROMENTAL USES
		HUÁNUCO	HUAMALIES, CORREGIMIENTO DE (JURISDICCIÓN)	Jarava Ichu	ANIMAL FOOD; MATERIALS; FUELS
		HUÁNUCO	HUAMALIES, CORREGIMIENTO DE (JURISDICCIÓN)	Krameria triandra	MATERIALS; FUELS; MEDICINES; COSMETICS
		HUÁNUCO	HUAMALIES, CORREGIMIENTO DE (JURISDICCIÓN)	Loasa punicea	MEDICINES
		HUÁNUCO	HUAMALIES, CORREGIMIENTO DE (JURISDICCIÓN)	Margyricarpus setosus	FOOD; MEDICINES
		HUÁNUCO	HUAMALIES, CORREGIMIENTO DE (JURISDICCIÓN)	Molina prostrata	MEDICINES
		HUÁNUCO	HUAMALIES, CORREGIMIENTO DE (JURISDICCIÓN)	Polypodium calaguala	MEDICINES
		HUÁNUCO	HUAMALIES, CORREGIMIENTO DE (JURISDICCIÓN)	Polypodium lanceolatum	MEDICINES
		HUÁNUCO	HUAMALIES, CORREGIMIENTO DE (JURISDICCIÓN)	Scorzonera peruviana	FOOD; MEDICINES
		HUÁNUCO	HUAMALIES, CORREGIMIENTO DE (JURISDICCIÓN)	Tillandsia usneoides	MEDICINES
-9.93216	-76.2386	HUÁNUCO	HUÁNUCO			1895.3	19.4	25.5	10.7	556	420	Thermotropical dry
		HUÁNUCO	HUÁNUCO	Achillea urens	MEDICINES
		HUÁNUCO	HUÁNUCO	Achyranthes obovata	MEDICINES
		HUÁNUCO	HUÁNUCO	Achyranthes rigida	MEDICINES
		HUÁNUCO	HUÁNUCO	Agave americana	FOOD; MATERIALS; MEDICINES
		HUÁNUCO	HUÁNUCO	Ageratum conyzoides	MEDICINES
		HUÁNUCO	HUÁNUCO	Alstroemeria peregrina	FOOD; MEDICINES
		HUÁNUCO	HUÁNUCO	Ambrosia maritima	MATERIALS; MEDICINES; COSMETICS
		HUÁNUCO	HUÁNUCO	Argemone mexicana	SOCIAL USES; MEDICINES; ENVIROMENTAL USES
		HUÁNUCO	HUÁNUCO	Astragalus capitatus	VERTEBRATE POISONS
		HUÁNUCO	HUÁNUCO	Bauhinia aculeata
		HUÁNUCO	HUÁNUCO	Bignonia coerulea	MATERIALS; MEDICINES
		HUÁNUCO	HUÁNUCO	Bixa orellana	FOOD ADDITIVES; MATERIALS
		HUÁNUCO	HUÁNUCO	Boerhavia hirsuta
		HUÁNUCO	HUÁNUCO	Boerhavia scandens	MEDICINES
		HUÁNUCO	HUÁNUCO	Buddleja incana	MATERIALS
		HUÁNUCO	HUÁNUCO	Buddleja occidentalis	MEDICINES
		HUÁNUCO	HUÁNUCO	Cacalia punctata	COSMETICS
		HUÁNUCO	HUÁNUCO	Cactus corniculatus	MATERIALS
		HUÁNUCO	HUÁNUCO	Cactus tuna	FOOD; MATERIALS; MEDICINES
		HUÁNUCO	HUÁNUCO	Caesalpinia tara	MATERIALS
		HUÁNUCO	HUÁNUCO	Calceolaria pinnata	MEDICINES
		HUÁNUCO	HUÁNUCO	Calceolaria umbellata	MEDICINES
		HUÁNUCO	HUÁNUCO	Calytriplex obovata	MEDICINES
		HUÁNUCO	HUÁNUCO	Carthamus tinctorius	FOOD ADDITIVES; MATERIALS
		HUÁNUCO	HUÁNUCO	Cecropia	FOOD; MATERIALS; MEDICINES; COSMETICS
		HUÁNUCO	HUÁNUCO	Celastrus verticillatus	MATERIALS
		HUÁNUCO	HUÁNUCO	Celosia conferta	MEDICINES
		HUÁNUCO	HUÁNUCO	Cestrum auriculatum	MEDICINES
		HUÁNUCO	HUÁNUCO	Cestrum undulatum	MEDICINES
		HUÁNUCO	HUÁNUCO	Chenopodium album	MEDICINES
		HUÁNUCO	HUÁNUCO	Chenopodium ambrosidides	FOOD; MEDICINES
		HUÁNUCO	HUÁNUCO	Chenopodium canescens	MEDICINES
		HUÁNUCO	HUÁNUCO	Chenopodium murale	MEDICINES
		HUÁNUCO	HUÁNUCO	Chenopodium tuberosum	FOOD
		HUÁNUCO	HUÁNUCO	Cinchona	MEDICINES
		HUÁNUCO	HUÁNUCO	Cinchona oficinalis	MATERIALS; MEDICINES
		HUÁNUCO	HUÁNUCO	Cinchona tenuis	MATERIALS; MEDICINES
		HUÁNUCO	HUÁNUCO	Cineraria pelucida	COSMETICS
		HUÁNUCO	HUÁNUCO	Citrosma limoniodora	COSMETICS
		HUÁNUCO	HUÁNUCO	Clusia rosea	MEDICINES
		HUÁNUCO	HUÁNUCO	Croton balsamifer	COSMETICS
		HUÁNUCO	HUÁNUCO	Croton ciliatum	MEDICINES
		HUÁNUCO	HUÁNUCO	Croton nudum	VERTEBRATE POISONS; MEDICINES
		HUÁNUCO	HUÁNUCO	Cuellaria ferruginea	MATERIALS
		HUÁNUCO	HUÁNUCO	Cuphea ciliata	MEDICINES
		HUÁNUCO	HUÁNUCO	Cuphea cordata	MEDICINES
		HUÁNUCO	HUÁNUCO	Cynanchum racemosum	SOCIAL USES; COSMETICS
		HUÁNUCO	HUÁNUCO	Cynomorium fungosum	MEDICINES
		HUÁNUCO	HUÁNUCO	Cytisus umbellatus	MATERIALS
		HUÁNUCO	HUÁNUCO	Datura arborea	MEDICINES
		HUÁNUCO	HUÁNUCO	Datura stramonium	SOCIAL USES; VERTEBRATE POISONS
		HUÁNUCO	HUÁNUCO	Dianthera acuminata	FOOD ADDITIVES
		HUÁNUCO	HUÁNUCO	Dioscorea triloba	FOOD
		HUÁNUCO	HUÁNUCO	Dodonaea viscosa	MATERIALS; FUELS; MEDICINES
		HUÁNUCO	HUÁNUCO	Dracocephalum odoratum	COSMETICS
		HUÁNUCO	HUÁNUCO	Dugagesia pinnata	MEDICINES
		HUÁNUCO	HUÁNUCO	Duranta plumieri
		HUÁNUCO	HUÁNUCO	Embothrium emarginatum	MEDICINES; ENVIROMENTAL USES
		HUÁNUCO	HUÁNUCO	Ephedra distachya	MEDICINES
		HUÁNUCO	HUÁNUCO	Equisetum repens	MATERIALS; VERTEBRATE POISONS
		HUÁNUCO	HUÁNUCO	Erythrina picta	FOOD
		HUÁNUCO	HUÁNUCO	Erythroxylum coca	FOOD; SOCIAL USES; MEDICINES
		HUÁNUCO	HUÁNUCO	Eupatorium angulatum	MEDICINES
		HUÁNUCO	HUÁNUCO	Euphorbia cespitosa	MEDICINES
		HUÁNUCO	HUÁNUCO	Euphorbia huanchahana	VERTEBRATE POISONS; MEDICINES
		HUÁNUCO	HUÁNUCO	G Glechoma affine	MEDICINES
		HUÁNUCO	HUÁNUCO	Galinsoga quinqueradiata	MEDICINES
		HUÁNUCO	HUÁNUCO	Gardoquia canescens	FOOD ADDITIVES; MEDICINES
		HUÁNUCO	HUÁNUCO	Gardoquia incana	FOOD ADDITIVES; MEDICINES
		HUÁNUCO	HUÁNUCO	Godoya glandulosa	MATERIALS
		HUÁNUCO	HUÁNUCO	Godoya spathulata	MATERIALS
		HUÁNUCO	HUÁNUCO	Heliocarpus glandulosa	MATERIALS
		HUÁNUCO	HUÁNUCO	Hydrocotyle citriodora	COSMETICS
		HUÁNUCO	HUÁNUCO	Hydrocotyle multiflora	MEDICINES
		HUÁNUCO	HUÁNUCO	Hydrocotyle quinqueflora	MEDICINES
		HUÁNUCO	HUÁNUCO	Hydrocotyle tribotrys	MEDICINES
		HUÁNUCO	HUÁNUCO	Hypericum subalatum	MATERIALS
		HUÁNUCO	HUÁNUCO	Impatiens cornuta	SOCIAL USES
		HUÁNUCO	HUÁNUCO	Indigofera tinctoria	MATERIALS
		HUÁNUCO	HUÁNUCO	Jacaranda caerulea	MATERIALS; MEDICINES
		HUÁNUCO	HUÁNUCO	Jarava Ichu	ANIMAL FOOD; MATERIALS; FUELS
		HUÁNUCO	HUÁNUCO	Jussiaea grandiflora	MEDICINES
		HUÁNUCO	HUÁNUCO	Krameria triandra	MATERIALS; FUELS; MEDICINES; COSMETICS
		HUÁNUCO	HUÁNUCO	Lantana camara	MEDICINES; COSMETICS
		HUÁNUCO	HUÁNUCO	Laurus pubescens	MATERIALS
		HUÁNUCO	HUÁNUCO	Loranthus cuneifolius	MATERIALS
		HUÁNUCO	HUÁNUCO	Lupinus hirsutus	FOOD
		HUÁNUCO	HUÁNUCO	Lycium aggregatum	FUELS
		HUÁNUCO	HUÁNUCO	Malpighia nitida	FOOD; MEDICINES
		HUÁNUCO	HUÁNUCO	Marcgravia ovalis	FOOD
		HUÁNUCO	HUÁNUCO	Melastoma amplifolia	MATERIALS
		HUÁNUCO	HUÁNUCO	Melastoma carinata	MATERIALS
		HUÁNUCO	HUÁNUCO	Melastoma crenatum	ANIMAL FOOD; MATERIALS
		HUÁNUCO	HUÁNUCO	Melastoma flexuosa	MATERIALS
		HUÁNUCO	HUÁNUCO	Melastoma grandiflorum	MATERIALS
		HUÁNUCO	HUÁNUCO	Melastoma grossularioides	MATERIALS
		HUÁNUCO	HUÁNUCO	Melastoma hispidum	MATERIALS
		HUÁNUCO	HUÁNUCO	Melastoma margarita	ANIMAL FOOD; MATERIALS
		HUÁNUCO	HUÁNUCO	Melastoma subsessilis	MATERIALS
		HUÁNUCO	HUÁNUCO	Mimosa inga	FOOD
		HUÁNUCO	HUÁNUCO	Molina latifolia	MEDICINES
		HUÁNUCO	HUÁNUCO	Molina striata	MEDICINES
		HUÁNUCO	HUÁNUCO	Myrodia lanuginosa	MATERIALS
		HUÁNUCO	HUÁNUCO	Ornithogalum corymbosum	SOCIAL USES
		HUÁNUCO	HUÁNUCO	Pancratium littorale	SOCIAL USES
		HUÁNUCO	HUÁNUCO	Paspalum purpureum	ANIMAL FOOD
		HUÁNUCO	HUÁNUCO	Passiflora maliformis	FOOD
		HUÁNUCO	HUÁNUCO	Passiflora punctata	FOOD; SOCIAL USES; COSMETICS
		HUÁNUCO	HUÁNUCO	Passiflora quadrangularis	FOOD
		HUÁNUCO	HUÁNUCO	Passiflora tetrangularis	FOOD
		HUÁNUCO	HUÁNUCO	Pectis trifida	MEDICINES
		HUÁNUCO	HUÁNUCO	Peperomia inaequalifolia	FOOD ADDITIVES; MEDICINES
		HUÁNUCO	HUÁNUCO	Periphragmos flexuosus	MATERIALS
		HUÁNUCO	HUÁNUCO	Piper angustifolium	MEDICINES
		HUÁNUCO	HUÁNUCO	Piper lineatum	MATERIALS
		HUÁNUCO	HUÁNUCO	Piper peltatum	FOOD ADDITIVES; MATERIALS; MEDICINES; COSMETICS
		HUÁNUCO	HUÁNUCO	Piper verticillatum	FOOD ADDITIVES; MATERIALS; MEDICINES; COSMETICS
		HUÁNUCO	HUÁNUCO	Plumeria purpurea	SOCIAL USES; ENVIROMENTAL USES
		HUÁNUCO	HUÁNUCO	Poinciana bijugata	MATERIALS
		HUÁNUCO	HUÁNUCO	Polylepis dependens	MATERIALS; FUELS
		HUÁNUCO	HUÁNUCO	Polypodium calaguala	MEDICINES
		HUÁNUCO	HUÁNUCO	Polypodium crassifolium	MEDICINES
		HUÁNUCO	HUÁNUCO	Polypodium lanceolatum	MEDICINES
		HUÁNUCO	HUÁNUCO	Polypodium unitum	MEDICINES
		HUÁNUCO	HUÁNUCO	Porlieria	MATERIALS
		HUÁNUCO	HUÁNUCO	Porlieria hygrometra	MATERIALS; FUELS; MEDICINES; ENVIROMENTAL USES
		HUÁNUCO	HUÁNUCO	Prunus nitida	MATERIALS
		HUÁNUCO	HUÁNUCO	Prunus virginiana	FOOD
		HUÁNUCO	HUÁNUCO	Psidium purpureum	FOOD
		HUÁNUCO	HUÁNUCO	Psidium pyriferum	FOOD; ENVIROMENTAL USES
		HUÁNUCO	HUÁNUCO	Psoralea glabra	MEDICINES
		HUÁNUCO	HUÁNUCO	Rhamnus acuminatus	ENVIROMENTAL USES
		HUÁNUCO	HUÁNUCO	Rhexia rosmarinifolia	MATERIALS
		HUÁNUCO	HUÁNUCO	Ricinus communis	FUELS; MEDICINES
		HUÁNUCO	HUÁNUCO	Ricinus ruber	FUELS; MEDICINES
		HUÁNUCO	HUÁNUCO	Rubus fruticosus	MEDICINES
		HUÁNUCO	HUÁNUCO	Salix heptandra	MATERIALS
		HUÁNUCO	HUÁNUCO	Salix pyramidata	MATERIALS
		HUÁNUCO	HUÁNUCO	Salvia nodosa	MEDICINES
		HUÁNUCO	HUÁNUCO	Salvia procumbens	MEDICINES
		HUÁNUCO	HUÁNUCO	Salvia pyrifolia	MEDICINES
		HUÁNUCO	HUÁNUCO	Salvia sagittata	FOOD ADDITIVES; MEDICINES
		HUÁNUCO	HUÁNUCO	Sapindus saponaria	MATERIALS; MEDICINES
		HUÁNUCO	HUÁNUCO	Schinus molle	FOOD ADDITIVES
		HUÁNUCO	HUÁNUCO	Scorzonera peruviana	FOOD; MEDICINES
		HUÁNUCO	HUÁNUCO	Sida betonicaefolia	MEDICINES
		HUÁNUCO	HUÁNUCO	Sida frutescens	COSMETICS
		HUÁNUCO	HUÁNUCO	Solanum incanum	MEDICINES
		HUÁNUCO	HUÁNUCO	Spartium junceum	COSMETICS
		HUÁNUCO	HUÁNUCO	Stereoxylon resinosum	MATERIALS; MEDICINES; COSMETICS
		HUÁNUCO	HUÁNUCO	Tafalla glauca	COSMETICS
		HUÁNUCO	HUÁNUCO	Tagetes ciliata	FOOD ADDITIVES
		HUÁNUCO	HUÁNUCO	Tagetes minuta	FOOD ADDITIVES
		HUÁNUCO	HUÁNUCO	Thymus imbricatus	COSMETICS
		HUÁNUCO	HUÁNUCO	Tillandsia recurvata	MEDICINES
		HUÁNUCO	HUÁNUCO	Tillandsia usneoides	MATERIALS; MEDICINES
		HUÁNUCO	HUÁNUCO	Tillandsia virescens
		HUÁNUCO	HUÁNUCO	Tropaeolum majus	FOOD; MEDICINES
		HUÁNUCO	HUÁNUCO	Tropaeolum peregrinum	ENVIROMENTAL USES
		HUÁNUCO	HUÁNUCO	Vallea cordifolia	MATERIALS
		HUÁNUCO	HUÁNUCO	Verbena officinalis	SOCIAL USES; MEDICINES
		HUÁNUCO	HUÁNUCO	Verbesina pacoyuyo	MEDICINES
		HUÁNUCO	HUÁNUCO	Vermifuga corymbosa	MEDICINES
		HUÁNUCO	HUÁNUCO	Vermifuga quinquenervis	MEDICINES
		HUÁNUCO	HUÁNUCO	Waltheria indica	FUELS
		HUÁNUCO	HUÁNUCO	Weinmannia subsessiliflora	MATERIALS
		HUÁNUCO	HUÁNUCO	Xuarezia biflora	FOOD
		HUÁNUCO	HUÁNUCO	Yucca aspera	MATERIALS; MEDICINES; ENVIROMENTAL USES
		HUÁNUCO	HUÁNUCO	Yucca laevis	MATERIALS
-9.70807	-75.8598	HUÁNUCO	ISCUTUNAM			1311.7	20	23	13	560	1867	Thermotropical hyperhumid
		HUÁNUCO	ISCUTUNAM	Cinchona purpurea	MATERIALS; MEDICINES
		HUÁNUCO	ISCUTUNAM	Costus scaber
		HUÁNUCO	ISCUTUNAM	Godoya obovata	MATERIALS
		HUÁNUCO	ISCUTUNAM	Heliconia subulata	ENVIROMENTAL USES
		HUÁNUCO	ISCUTUNAM	Piper punctatum
		HUÁNUCO	ISCUTUNAM	Psychotria sulphurea	MATERIALS
		HUÁNUCO	ISCUTUNAM	Sauvagesia erecta	MEDICINES
		HUÁNUCO	ISCUTUNAM	Stereoxylon paniculatum	MATERIALS
-10.3153	-76.6592	HUÁNUCO	LAURICOCHA, LAGO			3857	6.4	13	-6	134	932	Orotropical humid
		HUÁNUCO	LAURICOCHA, LAGO	Hedyotis juniperifolia
		HUÁNUCO	LAURICOCHA, LAGO	Polypodium calaguala	MEDICINES
-9.82293	-75.8547	HUÁNUCO	LLAMAPAÑAUI			2168.6	14.3	17	8	393	1867	Mesotropical hyperhumid
		HUÁNUCO	LLAMAPAÑAUI	Bletia catenulata
		HUÁNUCO	LLAMAPAÑAUI	Laurus caerulea
		HUÁNUCO	LLAMAPAÑAUI	Rhexia quinquenervis	MATERIALS
-9.59775	-76.0134	HUÁNUCO	MACORA, HACIENDA DE			1535.2	18.5	22	11	515	1977	Thermotropical hyperhumid
		HUÁNUCO	MACORA, HACIENDA DE	Acosta aculeata	FOOD
		HUÁNUCO	MACORA, HACIENDA DE	Amomum racemosum	MEDICINES; COSMETICS
		HUÁNUCO	MACORA, HACIENDA DE	Annona pteropetala	FOOD; MATERIALS
		HUÁNUCO	MACORA, HACIENDA DE	Canna paniculata	FOOD
		HUÁNUCO	MACORA, HACIENDA DE	Cecropia aspera	FOOD; MATERIALS
		HUÁNUCO	MACORA, HACIENDA DE	Clarisia racemosa	MATERIALS
		HUÁNUCO	MACORA, HACIENDA DE	Clematis vitalba
		HUÁNUCO	MACORA, HACIENDA DE	Dorstenia tubicina	COSMETICS
		HUÁNUCO	MACORA, HACIENDA DE	Gimbernatia obovata	MATERIALS
		HUÁNUCO	MACORA, HACIENDA DE	Godoya obovata	MATERIALS
		HUÁNUCO	MACORA, HACIENDA DE	Mollinedia repanda	MATERIALS
		HUÁNUCO	MACORA, HACIENDA DE	Myrtus pseudopimenta	FOOD ADDITIVES; COSMETICS
		HUÁNUCO	MACORA, HACIENDA DE	Peperomia acuminata
		HUÁNUCO	MACORA, HACIENDA DE	Piper dichotomum	FOOD; NON-VERTEBRATE POISONS; MEDICINES; COSMETICS
		HUÁNUCO	MACORA, HACIENDA DE	Porcelia nitidifolia	FOOD; MATERIALS
		HUÁNUCO	MACORA, HACIENDA DE	Psychotria tinctoria	MATERIALS
		HUÁNUCO	MACORA, HACIENDA DE	Psychotria viridis
		HUÁNUCO	MACORA, HACIENDA DE	Rhus striata	MATERIALS
		HUÁNUCO	MACORA, HACIENDA DE	Schwenkfelda umbellata
-9.61226	-76.0375	HUÁNUCO	MARIMARCHAHUA, HACIENDA DE			1257.7	20.5	24	13	575	1867	Thermotropical hyperhumid
		HUÁNUCO	MARIMARCHAHUA, HACIENDA DE	Hippotis triflora
		HUÁNUCO	MARIMARCHAHUA, HACIENDA DE	Manettia racemosa
		HUÁNUCO	MARIMARCHAHUA, HACIENDA DE	Neea oppositifolia
-9.75201	-76.0941	HUÁNUCO	MAYUBAMBA (MAYOBAMBA BAJO AND ALTO)			2489.7	12.7	16	5	337	1607	Mesotropical hyperhumid
		HUÁNUCO	MAYUBAMBA (MAYOBAMBA BAJO AND ALTO)	Baccharis axillaris	COSMETICS
		HUÁNUCO	MAYUBAMBA (MAYOBAMBA BAJO AND ALTO)	Baccharis trigonoalatus
		HUÁNUCO	MAYUBAMBA (MAYOBAMBA BAJO AND ALTO)	Loasa sepiaria
		HUÁNUCO	MAYUBAMBA (MAYOBAMBA BAJO AND ALTO)	Verbena cuneifolia
-9.58618	-76.0184	HUÁNUCO	MESAPATA			1385.9	19.5	23	12	545	2170	Thermotropical hyperhumid
		HUÁNUCO	MESAPATA	Coffea foveolata
		HUÁNUCO	MESAPATA	Dorstenia tubicina	COSMETICS
		HUÁNUCO	MESAPATA	Godoya obovata	MATERIALS
		HUÁNUCO	MESAPATA	Mendoncia aspera
		HUÁNUCO	MESAPATA	Piper dichotomum	FOOD; NON-VERTEBRATE POISONS; MEDICINES; COSMETICS
		HUÁNUCO	MESAPATA	Psychotria tinctoria	MATERIALS
		HUÁNUCO	MESAPATA	Smilax lanceolata
		HUÁNUCO	MESAPATA	Staphylea heterophylla
-9.27949	-76.3959	HUÁNUCO	MONZON			957.4	22.2	22.5	21	657	1583	Thermotropical hyperhumid
		HUÁNUCO	MONZON	Aristolochia fragrantissima	MEDICINES; COSMETICS; COSMETICS
		HUÁNUCO	MONZON	Cascarilla de Calisaya	MATERIALS; MEDICINES
		HUÁNUCO	MONZON	Cinchona dichotoma	MEDICINES
		HUÁNUCO	MONZON	Cinchona laccifera	MATERIALS; MEDICINES
		HUÁNUCO	MONZON	Cinchona micrantha	MEDICINES
		HUÁNUCO	MONZON	Costus luteus
		HUÁNUCO	MONZON	Laurus acutifolia	MATERIALS
		HUÁNUCO	MONZON	Valdesia odorata	FOOD; COSMETICS
-9.83817	-75.8029	HUÁNUCO	MUÑA			2073.5	16.3	20	9	453	1134	Mesotropical humid
		HUÁNUCO	MUÑA	Abatia parviflora	MATERIALS
		HUÁNUCO	MUÑA	Alstroemeria tomentosa	FOOD
		HUÁNUCO	MUÑA	Amomum racemosum	MEDICINES; COSMETICS
		HUÁNUCO	MUÑA	Aralia digitata	MATERIALS
		HUÁNUCO	MUÑA	Aster odoratus	COSMETICS
		HUÁNUCO	MUÑA	Berberis lutea	MATERIALS
		HUÁNUCO	MUÑA	Bocconia frutescens	MATERIALS
		HUÁNUCO	MUÑA	Bonapartea juncea	MEDICINES
		HUÁNUCO	MUÑA	Calceolaria scabra	MEDICINES
		HUÁNUCO	MUÑA	Callicarpa cordifolia
		HUÁNUCO	MUÑA	Cassia viminea	MEDICINES
		HUÁNUCO	MUÑA	Cecropia aspera	FOOD; MATERIALS
		HUÁNUCO	MUÑA	Cecropia canescens	FOOD; MATERIALS
		HUÁNUCO	MUÑA	Cecropia tacuna	FOOD; MATERIALS
		HUÁNUCO	MUÑA	Celastrus macrocarpus	MATERIALS
		HUÁNUCO	MUÑA	Celastrus verticillatus	MATERIALS
		HUÁNUCO	MUÑA	Celtis chichillica	MATERIALS
		HUÁNUCO	MUÑA	Cerdana alliodora	FOOD ADDITIVES; COSMETICS
		HUÁNUCO	MUÑA	Cinchona fusca	MATERIALS; ENVIROMENTAL USES
		HUÁNUCO	MUÑA	Cinchona glabra	MATERIALS; MEDICINES
		HUÁNUCO	MUÑA	Cinchona purpurea	MATERIALS; MEDICINES
		HUÁNUCO	MUÑA	Citrosma pyricarpa	COSMETICS
		HUÁNUCO	MUÑA	Clusia magnicapsula	COSMETICS
		HUÁNUCO	MUÑA	Clusia rotundicapsula	FUELS
		HUÁNUCO	MUÑA	Dracocephalum dichotomum	COSMETICS
		HUÁNUCO	MUÑA	Embothrium pinnatum	COSMETICS
		HUÁNUCO	MUÑA	Escobedia aspera	FOOD ADDITIVES
		HUÁNUCO	MUÑA	Escobedia scabrifolia	FOOD ADDITIVES; MATERIALS
		HUÁNUCO	MUÑA	Eugenia rypdocarpa	MATERIALS; COSMETICS
		HUÁNUCO	MUÑA	Eupatorium balsamiodorum	COSMETICS
		HUÁNUCO	MUÑA	Fuchsia corymbiflora
		HUÁNUCO	MUÑA	Gunnera Panke	FOOD; MATERIALS; MEDICINES
		HUÁNUCO	MUÑA	Gunnera scabra	FOOD; MATERIALS; MEDICINES
		HUÁNUCO	MUÑA	Heliconia rostrata	ENVIROMENTAL USES
		HUÁNUCO	MUÑA	Huertea glandulosa	MATERIALS
		HUÁNUCO	MUÑA	Lantana aculeata
		HUÁNUCO	MUÑA	Llamapanaui spinosus	MATERIALS
		HUÁNUCO	MUÑA	Lygodisodea foetida	MATERIALS
		HUÁNUCO	MUÑA	Mespilus heterophylla	FOOD; MATERIALS
		HUÁNUCO	MUÑA	Molina latifolia	MEDICINES
		HUÁNUCO	MUÑA	Myroxylon peruiferum	MATERIALS; MEDICINES; COSMETICS
		HUÁNUCO	MUÑA	Negretia elliptica	VERTEBRATE POISONS; MEDICINES
		HUÁNUCO	MUÑA	Ohigginsia verticillata
		HUÁNUCO	MUÑA	Periphragmos flexuosus	MATERIALS
		HUÁNUCO	MUÑA	Piper angustifolium	MEDICINES
		HUÁNUCO	MUÑA	Piper heterophyllum	MEDICINES
		HUÁNUCO	MUÑA	Psidium lanuginosum	FOOD; COSMETICS
		HUÁNUCO	MUÑA	Psidium macrostemum	MATERIALS; MEDICINES; COSMETICS
		HUÁNUCO	MUÑA	Psidium purpureum	FOOD
		HUÁNUCO	MUÑA	Psychotria virgata	MATERIALS
		HUÁNUCO	MUÑA	Rhexia quinquenervis	MATERIALS
		HUÁNUCO	MUÑA	Saracha punctata	MEDICINES
		HUÁNUCO	MUÑA	Schinus mayco	VERTEBRATE POISONS
		HUÁNUCO	MUÑA	Schinus simplicifolia	VERTEBRATE POISONS
		HUÁNUCO	MUÑA	Smilax china	FOOD; MEDICINES
		HUÁNUCO	MUÑA	Smilax purhampuy	FOOD; MEDICINES
		HUÁNUCO	MUÑA	Sobralia dichotoma	COSMETICS
		HUÁNUCO	MUÑA	Solanum scabrum	MATERIALS
		HUÁNUCO	MUÑA	Stereoxylon corymbosum	FUELS
		HUÁNUCO	MUÑA	Stereoxylon patens	MATERIALS; MEDICINES
		HUÁNUCO	MUÑA	Stereoxylon pendulum	MATERIALS
		HUÁNUCO	MUÑA	Tafalla scabra	MEDICINES; COSMETICS
		HUÁNUCO	MUÑA	Valeriana laciniata	MEDICINES
		HUÁNUCO	MUÑA	Weinmannia reticulata	MATERIALS
		HUÁNUCO	MUÑA	Weinmannia subsessiliflora	MATERIALS
-9.89693	-76.2652	HUÁNUCO	NAUYAN RONDOS			2761	13.8	18	9	408	650	Mesotropical subhumid
		HUÁNUCO	NAUYAN RONDOS	Abatia rugosa	MATERIALS
		HUÁNUCO	NAUYAN RONDOS	Eupatorium pubescens
		HUÁNUCO	NAUYAN RONDOS	Galium croceum
		HUÁNUCO	NAUYAN RONDOS	Molina latifolia	MEDICINES
		HUÁNUCO	NAUYAN RONDOS	Myrica tinctoria	MATERIALS; MEDICINES
		HUÁNUCO	NAUYAN RONDOS	Scorzonera ciliata
		HUÁNUCO	NAUYAN RONDOS	Sida grandiflora
		HUÁNUCO	NAUYAN RONDOS	Stereoxylon resinosum	MATERIALS; MEDICINES; COSMETICS
-9.85327	-76.1975	HUÁNUCO	PACHABAMBA			2077.3	16	17.5	15	485	713	Mesotropical subhumid
		HUÁNUCO	PACHABAMBA	Sida grandiflora
-9.63567	-75.8503	HUÁNUCO	PAMPAMARCA			1049.9	21.7	25	14	607	1867	Thermotropical hyperhumid
		HUÁNUCO	PAMPAMARCA	Cerbera thevetia	MATERIALS; SOCIAL USES
		HUÁNUCO	PAMPAMARCA	Cinchona nitida	MEDICINES
		HUÁNUCO	PAMPAMARCA	Cynanchum hirsutum
		HUÁNUCO	PAMPAMARCA	Justicia longistamina
		HUÁNUCO	PAMPAMARCA	Psychotria cymosa
-9.90192	-75.9917	HUÁNUCO	PANAO			2527.8	13.3	17	6	363	1134	Mesotropical humid
		HUÁNUCO	PANAO	Acrostichum Huacsáro	MEDICINES
		HUÁNUCO	PANAO	Berberis lutea	MATERIALS
		HUÁNUCO	PANAO	Cedrela odorata	MATERIALS; COSMETICS
		HUÁNUCO	PANAO	Celastrus verticillatus	MATERIALS
		HUÁNUCO	PANAO	Cinchona glabra	MATERIALS; MEDICINES
		HUÁNUCO	PANAO	Cinchona pallescens	MATERIALS; MEDICINES
		HUÁNUCO	PANAO	Cuphea ciliata	MEDICINES
		HUÁNUCO	PANAO	Heliconia rostrata	ENVIROMENTAL USES
		HUÁNUCO	PANAO	Loranthus acuminatus
		HUÁNUCO	PANAO	Molina nitida
		HUÁNUCO	PANAO	Monnina polystachya	MATERIALS; MEDICINES; COSMETICS
		HUÁNUCO	PANAO	Piper aduncum
		HUÁNUCO	PANAO	Piper angustifolium	MEDICINES
		HUÁNUCO	PANAO	Piper lineatum	MATERIALS
		HUÁNUCO	PANAO	Rhexia quinquenervis	MATERIALS
		HUÁNUCO	PANAO	Saracha punctata	MEDICINES
		HUÁNUCO	PANAO	Smilax china	FOOD; MEDICINES
		HUÁNUCO	PANAO	Smilax purhampuy	FOOD; MEDICINES
		HUÁNUCO	PANAO	Weinmannia ovalis	MATERIALS
		HUÁNUCO	PANAO	Weinmannia reticulata	MATERIALS
		HUÁNUCO	PANAO	Weinmannia subsessiliflora	MATERIALS
-9.77186	-75.8446	HUÁNUCO	PANATAHUAS, MONTAÑAS DE LOS (ETHNIC GROUP)			2920.1	16.4	20	9	454	1774	Mesotropical hyperhumid
		HUÁNUCO	PANATAHUAS, MONTAÑAS DE LOS (ETHNIC GROUP)	Acrostichum Huacsáro	MEDICINES
		HUÁNUCO	PANATAHUAS, MONTAÑAS DE LOS (ETHNIC GROUP)	Capsicum pubescens	FOOD ADDITIVES
		HUÁNUCO	PANATAHUAS, MONTAÑAS DE LOS (ETHNIC GROUP)	Cinchona glabra	MATERIALS; MEDICINES
		HUÁNUCO	PANATAHUAS, MONTAÑAS DE LOS (ETHNIC GROUP)	Cinchona laccifera	MATERIALS; MEDICINES
		HUÁNUCO	PANATAHUAS, MONTAÑAS DE LOS (ETHNIC GROUP)	Cinchona lutescens	MATERIALS; MEDICINES
		HUÁNUCO	PANATAHUAS, MONTAÑAS DE LOS (ETHNIC GROUP)	Cinchona oficinalis	MATERIALS; MEDICINES
		HUÁNUCO	PANATAHUAS, MONTAÑAS DE LOS (ETHNIC GROUP)	Cinchona purpurea	MATERIALS; MEDICINES
		HUÁNUCO	PANATAHUAS, MONTAÑAS DE LOS (ETHNIC GROUP)	Cinchona tenuis	MATERIALS; MEDICINES
		HUÁNUCO	PANATAHUAS, MONTAÑAS DE LOS (ETHNIC GROUP)	Embothrium emarginatum	MEDICINES; ENVIROMENTAL USES
		HUÁNUCO	PANATAHUAS, MONTAÑAS DE LOS (ETHNIC GROUP)	Laurus ferruginea
		HUÁNUCO	PANATAHUAS, MONTAÑAS DE LOS (ETHNIC GROUP)	Lisianthius acutangulus
		HUÁNUCO	PANATAHUAS, MONTAÑAS DE LOS (ETHNIC GROUP)	Manettia acutifolia
		HUÁNUCO	PANATAHUAS, MONTAÑAS DE LOS (ETHNIC GROUP)	Monnina polystachya	MATERIALS; MEDICINES; COSMETICS
		HUÁNUCO	PANATAHUAS, MONTAÑAS DE LOS (ETHNIC GROUP)	Monnina salicifolia	COSMETICS
		HUÁNUCO	PANATAHUAS, MONTAÑAS DE LOS (ETHNIC GROUP)	Myroxylon peruiferum	MATERIALS; MEDICINES; COSMETICS
		HUÁNUCO	PANATAHUAS, MONTAÑAS DE LOS (ETHNIC GROUP)	Polylepis racemosa	MATERIALS; FUELS
		HUÁNUCO	PANATAHUAS, MONTAÑAS DE LOS (ETHNIC GROUP)	Polypodium crassifolium	MEDICINES
		HUÁNUCO	PANATAHUAS, MONTAÑAS DE LOS (ETHNIC GROUP)	Tafalla glauca	MEDICINES; COSMETICS
		HUÁNUCO	PANATAHUAS, MONTAÑAS DE LOS (ETHNIC GROUP)	Tillandsia usneoides	MATERIALS; MEDICINES
-9.68251	-76.0832	HUÁNUCO	PATY, HACIENDA DE			2243.9	14.1	17	7	381	1994	Mesotropical hyperhumid
		HUÁNUCO	PATY, HACIENDA DE	Cinchona purpurea	MATERIALS; MEDICINES
		HUÁNUCO	PATY, HACIENDA DE	Coffea subsessilis
		HUÁNUCO	PATY, HACIENDA DE	Lettsomia tomentosa
		HUÁNUCO	PATY, HACIENDA DE	Lobelia volubilis
		HUÁNUCO	PATY, HACIENDA DE	Macrocnemum venosum
		HUÁNUCO	PATY, HACIENDA DE	Monnina	MATERIALS; MEDICINES; COSMETICS
		HUÁNUCO	PATY, HACIENDA DE	Monnina polystachya	MATERIALS; MEDICINES; COSMETICS
		HUÁNUCO	PATY, HACIENDA DE	Polypodium trilobum
		HUÁNUCO	PATY, HACIENDA DE	Tafalla laciniata	COSMETICS
		HUÁNUCO	PATY, HACIENDA DE	Tafalla scabra	MEDICINES; COSMETICS
-9.78633	-75.9994	HUÁNUCO	PILLAO (SAN PABLO DE PILLAO)			2938.5	16.4	20	9	454	1867	Mesotropical hyperhumid
		HUÁNUCO	PILLAO (SAN PABLO DE PILLAO)	Abatia rugosa	MATERIALS
		HUÁNUCO	PILLAO (SAN PABLO DE PILLAO)	Acrostichum Huacsáro	MEDICINES
		HUÁNUCO	PILLAO (SAN PABLO DE PILLAO)	Acunna lanceolata	ENVIROMENTAL USES
		HUÁNUCO	PILLAO (SAN PABLO DE PILLAO)	Aegiphila multiflora	MATERIALS
		HUÁNUCO	PILLAO (SAN PABLO DE PILLAO)	Alstroemeria tomentosa	FOOD
		HUÁNUCO	PILLAO (SAN PABLO DE PILLAO)	Amomum racemosum	MEDICINES; COSMETICS
		HUÁNUCO	PILLAO (SAN PABLO DE PILLAO)	Anthericum coarctatum	MATERIALS
		HUÁNUCO	PILLAO (SAN PABLO DE PILLAO)	Arbutus maccha	FOOD; VERTEBRATE POISONS
		HUÁNUCO	PILLAO (SAN PABLO DE PILLAO)	Basella diffusa	FOOD ADDITIVES
		HUÁNUCO	PILLAO (SAN PABLO DE PILLAO)	Bejaria lanceolata	ENVIROMENTAL USES
		HUÁNUCO	PILLAO (SAN PABLO DE PILLAO)	Berberis lutea	MATERIALS
		HUÁNUCO	PILLAO (SAN PABLO DE PILLAO)	Canna iridiflora	ENVIROMENTAL USES
		HUÁNUCO	PILLAO (SAN PABLO DE PILLAO)	Ceratostema emarginatum
		HUÁNUCO	PILLAO (SAN PABLO DE PILLAO)	Cinchona glabra	MATERIALS; MEDICINES
		HUÁNUCO	PILLAO (SAN PABLO DE PILLAO)	Cinchona hirsuta	MEDICINES
		HUÁNUCO	PILLAO (SAN PABLO DE PILLAO)	Cinchona tenuis	MATERIALS; MEDICINES
		HUÁNUCO	PILLAO (SAN PABLO DE PILLAO)	Citrosma pyricarpa	COSMETICS
		HUÁNUCO	PILLAO (SAN PABLO DE PILLAO)	Clarisia biflora	MATERIALS
		HUÁNUCO	PILLAO (SAN PABLO DE PILLAO)	Clusia rotundicapsula	FUELS
		HUÁNUCO	PILLAO (SAN PABLO DE PILLAO)	Columellia oblonga	MATERIALS; MEDICINES
		HUÁNUCO	PILLAO (SAN PABLO DE PILLAO)	Godoya obovata	MATERIALS
		HUÁNUCO	PILLAO (SAN PABLO DE PILLAO)	Heliconia rostrata	ENVIROMENTAL USES
		HUÁNUCO	PILLAO (SAN PABLO DE PILLAO)	Hypericum corymbosum	MATERIALS
		HUÁNUCO	PILLAO (SAN PABLO DE PILLAO)	Hypericum subalatum	MATERIALS
		HUÁNUCO	PILLAO (SAN PABLO DE PILLAO)	Isidrogalvia falcata
		HUÁNUCO	PILLAO (SAN PABLO DE PILLAO)	Laurus nitida	COSMETICS
		HUÁNUCO	PILLAO (SAN PABLO DE PILLAO)	Marcgravia macrocarpa	FOOD; MATERIALS
		HUÁNUCO	PILLAO (SAN PABLO DE PILLAO)	Marcgravia obovata	FOOD; MATERIALS
		HUÁNUCO	PILLAO (SAN PABLO DE PILLAO)	Mespilus lanuginosa	FOOD; MATERIALS
		HUÁNUCO	PILLAO (SAN PABLO DE PILLAO)	Milium confertum	FOOD
		HUÁNUCO	PILLAO (SAN PABLO DE PILLAO)	Milium nigricans	FOOD
		HUÁNUCO	PILLAO (SAN PABLO DE PILLAO)	Molina prostrata	MEDICINES
		HUÁNUCO	PILLAO (SAN PABLO DE PILLAO)	Molina salicifolia	MEDICINES
		HUÁNUCO	PILLAO (SAN PABLO DE PILLAO)	Monnina polystachya	MATERIALS; MEDICINES; COSMETICS
		HUÁNUCO	PILLAO (SAN PABLO DE PILLAO)	Nycterisition ferrugineum	MATERIALS
		HUÁNUCO	PILLAO (SAN PABLO DE PILLAO)	Olyra	ANIMAL FOOD
		HUÁNUCO	PILLAO (SAN PABLO DE PILLAO)	Peperomia rhombea	MATERIALS
		HUÁNUCO	PILLAO (SAN PABLO DE PILLAO)	Phytolacca icosandra	MATERIALS
		HUÁNUCO	PILLAO (SAN PABLO DE PILLAO)	Piper crocatum	FOOD ADDITIVES; COSMETICS
		HUÁNUCO	PILLAO (SAN PABLO DE PILLAO)	Piper granulosum	FOOD ADDITIVES; MEDICINES; COSMETICS
		HUÁNUCO	PILLAO (SAN PABLO DE PILLAO)	Piper heterophyllum	MEDICINES
		HUÁNUCO	PILLAO (SAN PABLO DE PILLAO)	Polylepis racemosa	MATERIALS; FUELS
		HUÁNUCO	PILLAO (SAN PABLO DE PILLAO)	Psychotria sulphurea	MATERIALS
		HUÁNUCO	PILLAO (SAN PABLO DE PILLAO)	Psychotria virgata	MATERIALS
		HUÁNUCO	PILLAO (SAN PABLO DE PILLAO)	Rhynchotheca spinosa	ENVIROMENTAL USES
		HUÁNUCO	PILLAO (SAN PABLO DE PILLAO)	Sauvagesia erecta	MEDICINES
		HUÁNUCO	PILLAO (SAN PABLO DE PILLAO)	Smilax china	FOOD; MEDICINES
		HUÁNUCO	PILLAO (SAN PABLO DE PILLAO)	Smilax purhampuy	FOOD; MEDICINES
		HUÁNUCO	PILLAO (SAN PABLO DE PILLAO)	Stereoxylon paniculatum	MATERIALS
		HUÁNUCO	PILLAO (SAN PABLO DE PILLAO)	Stereoxylon patens	MATERIALS; MEDICINES
		HUÁNUCO	PILLAO (SAN PABLO DE PILLAO)	Stereoxylon pendulum	MATERIALS
		HUÁNUCO	PILLAO (SAN PABLO DE PILLAO)	Thibaudia elliptica
		HUÁNUCO	PILLAO (SAN PABLO DE PILLAO)	Thibaudia melliflora	FOOD
		HUÁNUCO	PILLAO (SAN PABLO DE PILLAO)	Tropaeolum dipetalum
		HUÁNUCO	PILLAO (SAN PABLO DE PILLAO)	Valeriana laciniata	MEDICINES
		HUÁNUCO	PILLAO (SAN PABLO DE PILLAO)	Vallea cordifolia	MATERIALS
		HUÁNUCO	PILLAO (SAN PABLO DE PILLAO)	Weinmannia microphylla	MATERIALS
		HUÁNUCO	PILLAO (SAN PABLO DE PILLAO)	Weinmannia ovalis	MATERIALS
		HUÁNUCO	PILLAO (SAN PABLO DE PILLAO)	Weinmannia reticulata	MATERIALS
		HUÁNUCO	PILLAO (SAN PABLO DE PILLAO)	Weinmannia subsessiliflora	MATERIALS
-9.6351	-76.0575	HUÁNUCO	PIÑAPATA (CHINCHAO)			1894.3	16.3	20	9	453	1867	Mesotropical hyperhumid
		HUÁNUCO	PIÑAPATA (CHINCHAO)	Cinchona viridiflora
-9.83906	-75.8825	HUÁNUCO	PIÑAPATA (PIÑAYOJ)			3094.5	9.6	13	2	246	1134	Supratropical humid
		HUÁNUCO	PIÑAPATA (PIÑAYOJ)	Cinchona viridiflora
		HUÁNUCO	PIÑAPATA (PIÑAYOJ)	Rhexia lutescens
-9.9101	-76.2498	HUÁNUCO	PUELLES, CERRO DE			2236.3	13.8	18	9	408	650	Mesotropical subhumid
		HUÁNUCO	PUELLES, CERRO DE	Euphorbia elliptica
		HUÁNUCO	PUELLES, CERRO DE	Galium lappaceum
		HUÁNUCO	PUELLES, CERRO DE	Krameria triandra	MATERIALS; FUELS; MEDICINES; COSMETICS
-9.59951	-76.7259	HUÁNUCO	QUIVILLA			2945.6	5.6	11	-5	116	1447	Orotropical humid
		HUÁNUCO	QUIVILLA	Rauvolfia flexuosa
-9.81355	-75.7856	HUÁNUCO	RINCONADA			1775.7	17.2	20	11	482	1867	Mesotropical hyperhumid
		HUÁNUCO	RINCONADA	Gumillea auriculata
		HUÁNUCO	RINCONADA	Huertea glandulosa	MATERIALS
		HUÁNUCO	RINCONADA	Humboltia cordata
		HUÁNUCO	RINCONADA	Nicotiana tomentosa
		HUÁNUCO	RINCONADA	Spermacoce corymbosa
-9.80579	-75.9396	HUÁNUCO	RÍO HUALLAGA			1616	18.3	21	12	513	1867	Thermotropical hyperhumid
		HUÁNUCO	RÍO HUALLAGA	Aristolochia fragrantissima	MEDICINES; COSMETICS; COSMETICS
		HUÁNUCO	RÍO HUALLAGA	Polygonum hirtum
		HUÁNUCO	RÍO HUALLAGA	Polygonum setosum
		HUÁNUCO	RÍO HUALLAGA	Polypodium calaguala	MEDICINES
-9.2227	-76.2792	HUÁNUCO	RÍO TASO			817	23.3	24	22.5	698	1699	Infratropical hyperhumid
		HUÁNUCO	RÍO TASO	Cinchona acutifolia	MEDICINES
-10.2965	-76.1785	HUÁNUCO	RONDOS (SANTO DOMINGO DE RONDOS)			3246.6	13	14	0	270	857	Supratropical subhumid
		HUÁNUCO	RONDOS (SANTO DOMINGO DE RONDOS)	Abatia rugosa	MATERIALS
		HUÁNUCO	RONDOS (SANTO DOMINGO DE RONDOS)	Acunna lanceolata	ENVIROMENTAL USES
		HUÁNUCO	RONDOS (SANTO DOMINGO DE RONDOS)	Bejaria lanceolata	ENVIROMENTAL USES
		HUÁNUCO	RONDOS (SANTO DOMINGO DE RONDOS)	Eupatorium pubescens
		HUÁNUCO	RONDOS (SANTO DOMINGO DE RONDOS)	Galium croceum
		HUÁNUCO	RONDOS (SANTO DOMINGO DE RONDOS)	Molina latifolia
		HUÁNUCO	RONDOS (SANTO DOMINGO DE RONDOS)	Scorzonera ciliata
		HUÁNUCO	RONDOS (SANTO DOMINGO DE RONDOS)	Stereoxylon resinosum	MATERIALS; MEDICINES; COSMETICS
-9.54888	-76.0122	HUÁNUCO	ROSAPATA (MAYCHAYNIO), HACIENDA DE			996.6	22.2	25	16	632	1867	Thermotropical hyperhumid
		HUÁNUCO	ROSAPATA (MAYCHAYNIO), HACIENDA DE	Acosta aculeata	FOOD
		HUÁNUCO	ROSAPATA (MAYCHAYNIO), HACIENDA DE	Amaryllis miniata
		HUÁNUCO	ROSAPATA (MAYCHAYNIO), HACIENDA DE	Piper fasciculatum
		HUÁNUCO	ROSAPATA (MAYCHAYNIO), HACIENDA DE	Piper peltatum
		HUÁNUCO	ROSAPATA (MAYCHAYNIO), HACIENDA DE	Rhexia ochypetala
-9.30335	-76.0761	HUÁNUCO	SAN ANTONIO DE PLAYA GRANDE / PUEBLO NUEVO			703.4	24.3	27	19	703	3057	Infratropical ultra-hyperhumid
		HUÁNUCO	SAN ANTONIO DE PLAYA GRANDE / PUEBLO NUEVO	Banisteria	MEDICINES
		HUÁNUCO	SAN ANTONIO DE PLAYA GRANDE / PUEBLO NUEVO	Cacalia	COSMETICS
		HUÁNUCO	SAN ANTONIO DE PLAYA GRANDE / PUEBLO NUEVO	Cerdana alliodora	FOOD ADDITIVES; COSMETICS
		HUÁNUCO	SAN ANTONIO DE PLAYA GRANDE / PUEBLO NUEVO	Cinchona dichotoma	MEDICINES
		HUÁNUCO	SAN ANTONIO DE PLAYA GRANDE / PUEBLO NUEVO	Cinchona micrantha	MEDICINES
		HUÁNUCO	SAN ANTONIO DE PLAYA GRANDE / PUEBLO NUEVO	Cinchona rosea	ENVIROMENTAL USES
		HUÁNUCO	SAN ANTONIO DE PLAYA GRANDE / PUEBLO NUEVO	Juanulloa parasitica
		HUÁNUCO	SAN ANTONIO DE PLAYA GRANDE / PUEBLO NUEVO	Laurus acutifolia	MATERIALS
		HUÁNUCO	SAN ANTONIO DE PLAYA GRANDE / PUEBLO NUEVO	Leonia glycycarpa	FOOD; MATERIALS
		HUÁNUCO	SAN ANTONIO DE PLAYA GRANDE / PUEBLO NUEVO	Melastoma verticillatum
		HUÁNUCO	SAN ANTONIO DE PLAYA GRANDE / PUEBLO NUEVO	Milium confertum	FOOD
		HUÁNUCO	SAN ANTONIO DE PLAYA GRANDE / PUEBLO NUEVO	Milium nigricans	FOOD
		HUÁNUCO	SAN ANTONIO DE PLAYA GRANDE / PUEBLO NUEVO	Myrica	COSMETICS
		HUÁNUCO	SAN ANTONIO DE PLAYA GRANDE / PUEBLO NUEVO	Myristica sebifera	FUELS
		HUÁNUCO	SAN ANTONIO DE PLAYA GRANDE / PUEBLO NUEVO	Olmedia allibañ	FOOD
		HUÁNUCO	SAN ANTONIO DE PLAYA GRANDE / PUEBLO NUEVO	Olmedia microcarpa	FOOD
		HUÁNUCO	SAN ANTONIO DE PLAYA GRANDE / PUEBLO NUEVO	Phytelephas macrocarpa	FOOD; MATERIALS
		HUÁNUCO	SAN ANTONIO DE PLAYA GRANDE / PUEBLO NUEVO	Polypodium calaguala	MEDICINES
		HUÁNUCO	SAN ANTONIO DE PLAYA GRANDE / PUEBLO NUEVO	Solanum viridiflorum
		HUÁNUCO	SAN ANTONIO DE PLAYA GRANDE / PUEBLO NUEVO	Theobroma alba
-10.3387	-76.1823	HUÁNUCO	SAN RAFAEL			2694.6	12.7	13.5	11.5	377	855	Mesotropical subhumid
		HUÁNUCO	SAN RAFAEL	Pineda incana	MATERIALS
		HUÁNUCO	SAN RAFAEL	Tussilago farfara
-9.79001	-76.3119	HUÁNUCO	SANTA ROSA DE SIRABAMBA			2856.7	13.2	16	2	312	604	Supratropical subhumid
		HUÁNUCO	SANTA ROSA DE SIRABAMBA	Monnina	MATERIALS; MEDICINES; COSMETICS
		HUÁNUCO	SANTA ROSA DE SIRABAMBA	Monnina polystachya	MATERIALS; MEDICINES; COSMETICS
-9.83571	-75.8421	HUÁNUCO	SANTO DOMINGO, QUEBRADA AND RÍO DE			1578.7	19.7	23	12	547	1134	Thermotropical humid
		HUÁNUCO	SANTO DOMINGO, QUEBRADA AND RÍO DE	Bletia catenulata
		HUÁNUCO	SANTO DOMINGO, QUEBRADA AND RÍO DE	Portlandia corymbosa
		HUÁNUCO	SANTO DOMINGO, QUEBRADA AND RÍO DE	Rhexia quinquenervis	MATERIALS
-9.49061	-75.9284	HUÁNUCO	SAPÁN (ZAPÁN), MONTAÑAS DE			1021.4	22.8	26	17	658	3031	Thermotropical ultra-hyperhumid
		HUÁNUCO	SAPÁN (ZAPÁN), MONTAÑAS DE	Cinchona nitida	MEDICINES
-9.7413	-75.8671	HUÁNUCO	SARIA, CUESTA DE			2274.9	13.7	17	6	367	1774	Mesotropical hyperhumid
		HUÁNUCO	SARIA, CUESTA DE	Alstroemeria denticulata
		HUÁNUCO	SARIA, CUESTA DE	Cinchona viridiflora
		HUÁNUCO	SARIA, CUESTA DE	Coffea microcarpa
		HUÁNUCO	SARIA, CUESTA DE	Weinmannia crassifolia
-9.86906	-75.7701	HUÁNUCO	SARRIAPATA (TAMBO SARRIA)			3423.7	9.9	11	-1	199	1134	Supratropical humid
		HUÁNUCO	SARRIAPATA (TAMBO SARRIA)	Citrosma ovalis
		HUÁNUCO	SARRIAPATA (TAMBO SARRIA)	Lisianthius revolutus
		HUÁNUCO	SARRIAPATA (TAMBO SARRIA)	Munnozia lanceolata
		HUÁNUCO	SARRIAPATA (TAMBO SARRIA)	Psychotria virgata	MATERIALS
-9.76662	-75.9443	HUÁNUCO	SILLCAY, CERRO DE			2824.6	10.3	14	3	273	1867	Supratropical hyperhumid
		HUÁNUCO	SILLCAY, CERRO DE	Hedyotis filiformis
		HUÁNUCO	SILLCAY, CERRO DE	Molina incana
		HUÁNUCO	SILLCAY, CERRO DE	Psychotria virgata	MATERIALS
-9.86374	-76.0443	HUÁNUCO	TAMBILLO (UMARI)			2502.1	13.3	17	6	363	1134	Mesotropical humid
		HUÁNUCO	TAMBILLO (UMARI)	Anthericum coarctatum	MATERIALS
		HUÁNUCO	TAMBILLO (UMARI)	Psoralea glabra	MEDICINES
		HUÁNUCO	TAMBILLO (UMARI)	Psoralea pubescens
		HUÁNUCO	TAMBILLO (UMARI)	Rhexia quinquenervis
-9.87347	-75.7708	HUÁNUCO	TAMBO NUEVO			3507.4	7	11	-1	170	1134	Supratropical humid
		HUÁNUCO	TAMBO NUEVO	Brunellia aculeata
		HUÁNUCO	TAMBO NUEVO	Citrosma ovalis
		HUÁNUCO	TAMBO NUEVO	Gunnera scabra	FOOD; MATERIALS; MEDICINES
		HUÁNUCO	TAMBO NUEVO	Rhexia lutescens
		HUÁNUCO	TAMBO NUEVO	Saracha punctata	MEDICINES
		HUÁNUCO	TAMBO NUEVO	Stereoxylon corymbosum	FUELS
-9.82707	-75.8774	HUÁNUCO	TORRE SIN AGUA			2669.8	10.9	14	4	289	1867	Supratropical hyperhumid
		HUÁNUCO	TORRE SIN AGUA	Marcgravia pentandra
-9.77623	-75.9142	HUÁNUCO	TORREHUASI (HUANACAURE)			2831.9	10.3	13	4	273	1867	Supratropical hyperhumid
		HUÁNUCO	TORREHUASI (HUANACAURE)	Hedyotis filiformis
-10.0275	-75.6326	HUÁNUCO	TRAMO			830.7	23.2	26	17	662	3204	Thermotropical ultra-hyperhumid
		HUÁNUCO	TRAMO	Bletia ensiformis
		HUÁNUCO	TRAMO	Olmedia laevis	MATERIALS
		HUÁNUCO	TRAMO	Rodriguezia ensiformis
		HUÁNUCO	TRAMO	Sobralia biflora
		HUÁNUCO	TRAMO	Strychnos brachiata	ANIMAL FOOD
-9.28633	-75.8757	HUÁNUCO	TULUMAYO			789.5	23.8	27	18	688	3605	Thermotropical ultra-hyperhumid
		HUÁNUCO	TULUMAYO	Aristolochia fragrantissima	MEDICINES; COSMETICS; COSMETICS
-9.86324	-76.1706	HUÁNUCO	VALLE (SANTA MARIA DEL VALLE)			1916.7	17.3	21	10	483	660	Mesotropical subhumid
		HUÁNUCO	VALLE (SANTA MARIA DEL VALLE)	Varronia cylindrostachya
-9.83115	-76.0655	HUÁNUCO	YANAMAYO			1945.8	15.9	19	9	439	1067	Mesotropical humid
		HUÁNUCO	YANAMAYO	Pourretia lanuginosa
-9.83073	-75.8653	HUÁNUCO	YANANO			2682.4	11	14	4	290	1867	Supratropical hyperhumid
		HUÁNUCO	YANANO	Besleria sulphurea
-14.0766	-75.7342	ICA	ICA			406	21.5	27	12	605	0	Thermotropical ultra-hyperarid
		ICA	ICA	Bignonia alata
		ICA	ICA	Capparis ovalifolia	FOOD
		ICA	ICA	Heliotropium corymbosum
		ICA	ICA	Loasa bipinnatifida
		ICA	ICA	Melia azedarach
		ICA	ICA	Sesuvium portulacastrum	FOOD; MATERIALS
		ICA	ICA	Tecoma alata
-11.3524	-75.6581	JUNIN	ACOBAMBA			2948.5	13.3	18	3	343	1356	Mesotropical humid
		JUNIN	ACOBAMBA	Alchemilla vulgaris
		JUNIN	ACOBAMBA	Berberis tortuosa
		JUNIN	ACOBAMBA	Casimiroa tomentosa	FOOD
		JUNIN	ACOBAMBA	Cervantesia tomentosa	FOOD; MATERIALS
		JUNIN	ACOBAMBA	Epidendrum volubile
		JUNIN	ACOBAMBA	Ipomoea papiru	MEDICINES
		JUNIN	ACOBAMBA	Justicia sericea	MEDICINES
		JUNIN	ACOBAMBA	Justicia tomentosa
		JUNIN	ACOBAMBA	Maxillaria cuneiformis	FOOD
		JUNIN	ACOBAMBA	Polypodium virginianum
		JUNIN	ACOBAMBA	Psidium macrostemum	MATERIALS; MEDICINES; COSMETICS
		JUNIN	ACOBAMBA	Rubus fruticosus	MEDICINES
-11.2918	-76.4037	JUNIN	CASACANCHA (CASHAPAMPA; QUEBRADA DE CASACANCHA)			4401.5	4.7	11	-7	87	1205	Orotropical humid
		JUNIN	CASACANCHA (CASHAPAMPA; QUEBRADA DE CASACANCHA)	Hedyotis juniperifolia
-11.0729	-75.3396	JUNIN	CHANCHAMAYO (LA MERCED)			761.5	18.5	21.8	13	533	2116	Thermotropical hyperhumid
		JUNIN	CHANCHAMAYO (LA MERCED)	Canna ruberrima
		JUNIN	CHANCHAMAYO (LA MERCED)	Ceratostema grandiflorum	FOOD
		JUNIN	CHANCHAMAYO (LA MERCED)	Laurus indica	COSMETICS
		JUNIN	CHANCHAMAYO (LA MERCED)	Limonia	COSMETICS
		JUNIN	CHANCHAMAYO (LA MERCED)	Marcgravia glandulosa	FOOD
		JUNIN	CHANCHAMAYO (LA MERCED)	Martinezia ciliata	FOOD; MATERIALS
		JUNIN	CHANCHAMAYO (LA MERCED)	Maxillaria ciliata
		JUNIN	CHANCHAMAYO (LA MERCED)	Phytelephas macrocarpa	FOOD; MATERIALS
		JUNIN	CHANCHAMAYO (LA MERCED)	Phytelephas magnum	FOOD
-11.0184	-76.102	JUNIN	CHINCHAYCOCHA, LAGUNA DE			4080	4.8	10	-5	98	1395	Orotropical humid
		JUNIN	CHINCHAYCOCHA, LAGUNA DE	Polypodium calaguala	MEDICINES
-11.0838	-75.3293	JUNIN	CHUNCHUYACU			772.3	23.6	29.3	15.7	686	1974	Thermotropical hyperhumid
		JUNIN	CHUNCHUYACU	Laurus indica	COSMETICS
-11.2021	-75.6226	JUNIN	CHURUPALLANA (MONTAÑAS)			3838.3	7.8	13	-2	188	1474	Supratropical humid
		JUNIN	CHURUPALLANA (MONTAÑAS)	Alstroemeria coccinea	FOOD
		JUNIN	CHURUPALLANA (MONTAÑAS)	Alstroemeria crocea	FOOD
		JUNIN	CHURUPALLANA (MONTAÑAS)	Arbutus purpurea	FOOD; VERTEBRATE POISONS
		JUNIN	CHURUPALLANA (MONTAÑAS)	Ceratostema grandiflorum	FOOD
		JUNIN	CHURUPALLANA (MONTAÑAS)	Desfontainia spinosa	MATERIALS; ENVIROMENTAL USES
		JUNIN	CHURUPALLANA (MONTAÑAS)	Humboltia aspera
		JUNIN	CHURUPALLANA (MONTAÑAS)	Psychotria caerulea
		JUNIN	CHURUPALLANA (MONTAÑAS)	Thibaudia alata
		JUNIN	CHURUPALLANA (MONTAÑAS)	Thibaudia caulialata
-11.2306	-75.3485	JUNIN	COLLA OR SAN TEODORO DE COLLA			1160.4	20.5	21.5	19	610	1690	Thermotropical hyperhumid
		JUNIN	COLLA OR SAN TEODORO DE COLLA	Maxillaria triphylla
		JUNIN	COLLA OR SAN TEODORO DE COLLA	Rodriguezia lanceolata
		JUNIN	COLLA OR SAN TEODORO DE COLLA	Semarillaria subrotunda	FOOD
-11.42	-75.6746	JUNIN	CURIS			3134.3	5.9	11.2	1.1	182	1330	Supratropical humid
		JUNIN	CURIS	Andromeda grandiflora
		JUNIN	CURIS	Calceolaria uniflora	MEDICINES
		JUNIN	CURIS	Gaultheria hirsuta
		JUNIN	CURIS	Helianthus lanceolatus
		JUNIN	CURIS	Piper emarginatum
		JUNIN	CURIS	Stachys foetida
		JUNIN	CURIS	Tropaeolum stipulatum	FOOD
-11.2651	-75.6494	JUNIN	HUASAHUASI			2746.2	14.8	20	5	398	1434	Mesotropical humid
		JUNIN	HUASAHUASI	Acunna lanceolata	ENVIROMENTAL USES
		JUNIN	HUASAHUASI	Aegiphila multiflora	MATERIALS
		JUNIN	HUASAHUASI	Alonsoa caulialata	MEDICINES
		JUNIN	HUASAHUASI	Alstroemeria anceps	FOOD
		JUNIN	HUASAHUASI	Alstroemeria coccinea	FOOD
		JUNIN	HUASAHUASI	Alstroemeria rosea	FOOD
		JUNIN	HUASAHUASI	Alstroemeria trifida	FOOD
		JUNIN	HUASAHUASI	Arbutus purpureus	FOOD; VERTEBRATE POISONS
		JUNIN	HUASAHUASI	Bejaria lanceolata	ENVIROMENTAL USES
		JUNIN	HUASAHUASI	Bocconia frutescens	MATERIALS
		JUNIN	HUASAHUASI	Calceolaria tomentosa	MEDICINES
		JUNIN	HUASAHUASI	Calceolaria umbellata	MEDICINES
		JUNIN	HUASAHUASI	Campomanesia pinnata	MATERIALS
		JUNIN	HUASAHUASI	Campomanesia tinctoria	MATERIALS
		JUNIN	HUASAHUASI	Carica papaya	FOOD; COSMETICS
		JUNIN	HUASAHUASI	Casimiroa tomentosa	FOOD
		JUNIN	HUASAHUASI	Celastrus verticillatus	MATERIALS
		JUNIN	HUASAHUASI	Ceratostema grandiflorum	FOOD
		JUNIN	HUASAHUASI	Cuphea cordata	MEDICINES
		JUNIN	HUASAHUASI	Fuchsia denticulata	FOOD
		JUNIN	HUASAHUASI	Gnaphalium viravira	MEDICINES
		JUNIN	HUASAHUASI	Hippomane inermis	VERTEBRATE POISONS
		JUNIN	HUASAHUASI	Hippomane nitida	VERTEBRATE POISONS; MEDICINES
		JUNIN	HUASAHUASI	Ipomoea pubescens	MEDICINES
		JUNIN	HUASAHUASI	Ipomoea subtriloba	MEDICINES
		JUNIN	HUASAHUASI	Llagunoa tinctoria	MATERIALS
		JUNIN	HUASAHUASI	Loasa pterosperma	MEDICINES
		JUNIN	HUASAHUASI	Lycopodium complanatum
		JUNIN	HUASAHUASI	Maxillaria alata	FOOD
		JUNIN	HUASAHUASI	Maxillaria bicolor	FOOD
		JUNIN	HUASAHUASI	Melastoma glabra [glabrum]	MATERIALS
		JUNIN	HUASAHUASI	Melastoma repens	MATERIALS
		JUNIN	HUASAHUASI	Melastoma tomentosum	MATERIALS
		JUNIN	HUASAHUASI	Mespilus heterophylla	FOOD; MATERIALS
		JUNIN	HUASAHUASI	Mespilus subspinosa	FOOD
		JUNIN	HUASAHUASI	Molina emarginata	MEDICINES; COSMETICS
		JUNIN	HUASAHUASI	Molina ovata [obovata]	MEDICINES; COSMETICS
		JUNIN	HUASAHUASI	Monnina polystachya	MATERIALS; MEDICINES; COSMETICS
		JUNIN	HUASAHUASI	Myrica tinctoria	MATERIALS; MEDICINES
		JUNIN	HUASAHUASI	Osbeckia purpurea	MATERIALS
		JUNIN	HUASAHUASI	Piper asperum	FOOD ADDITIVES; MATERIALS; MEDICINES; COSMETICS
		JUNIN	HUASAHUASI	Piper lanceolatum	FOOD ADDITIVES; MATERIALS; MEDICINES; COSMETICS
		JUNIN	HUASAHUASI	Piper pubescens	FOOD ADDITIVES; MATERIALS; MEDICINES; COSMETICS
		JUNIN	HUASAHUASI	Psidium macrostemum	MATERIALS; MEDICINES; COSMETICS
		JUNIN	HUASAHUASI	Rhexia quinquenervis	MATERIALS
		JUNIN	HUASAHUASI	Rubus fruticosus	MEDICINES
		JUNIN	HUASAHUASI	Saracha biflora	MEDICINES
		JUNIN	HUASAHUASI	Sessea dependens	MEDICINES
		JUNIN	HUASAHUASI	Sisyrinchium bermudianum	MEDICINES
		JUNIN	HUASAHUASI	Sisyrinchium ocssapurga [occissapungum]	MEDICINES
		JUNIN	HUASAHUASI	Talinum ciliatum
		JUNIN	HUASAHUASI	Thibaudia coarctata
		JUNIN	HUASAHUASI	Thibaudia grandiflora	FOOD; VERTEBRATE POISONS
		JUNIN	HUASAHUASI	Valeriana coarctata	MEDICINES
		JUNIN	HUASAHUASI	Valeriana lanceolata	MEDICINES
		JUNIN	HUASAHUASI	Valeriana thyrsiflora	MEDICINES
		JUNIN	HUASAHUASI	Vallea cordifolia	MATERIALS
		JUNIN	HUASAHUASI	Viburnum verticillatum
		JUNIN	HUASAHUASI	Weinmannia heterophylla
		JUNIN	HUASAHUASI	Weinmannia oppositifolia
		JUNIN	HUASAHUASI	Weinmannia pinnata
-11.186	-75.4671	JUNIN	HUAYABAL, QUEBRADA DE			1459.3	17.1	21.1	11.6	498	1726	Thermotropical hyperhumid
		JUNIN	HUAYABAL, QUEBRADA DE	Arethusa prostrata	COSMETICS
		JUNIN	HUAYABAL, QUEBRADA DE	Ceratostema grandiflorum	FOOD
		JUNIN	HUAYABAL, QUEBRADA DE	Croton cordatus
		JUNIN	HUAYABAL, QUEBRADA DE	Epidendrum cordatum
		JUNIN	HUAYABAL, QUEBRADA DE	Laurus indica	COSMETICS
		JUNIN	HUAYABAL, QUEBRADA DE	Limonia	COSMETICS
		JUNIN	HUAYABAL, QUEBRADA DE	Martinezia ciliata
		JUNIN	HUAYABAL, QUEBRADA DE	Melastoma hirtum
		JUNIN	HUAYABAL, QUEBRADA DE	Monnina polystachya	MATERIALS; MEDICINES; COSMETICS
-11.3577	-75.6047	JUNIN	HUAYLAHUICHAN			2918.8	13.4	18	3	344	1434	Mesotropical humid
		JUNIN	HUAYLAHUICHAN	Croton striatus
		JUNIN	HUAYLAHUICHAN	Lantana mollis
		JUNIN	HUAYLAHUICHAN	Passiflora obtusifolia
		JUNIN	HUAYLAHUICHAN	Swertia corniculata
-11.4419	-75.7895	JUNIN	HUICHAY, HACIENDA DE AND QUEBRADA DE (CASAMACHAY)			3601.2	6.9	11.2	1.1	192	1111	Supratropical humid
		JUNIN	HUICHAY, HACIENDA DE AND QUEBRADA DE (CASAMACHAY)	Epidendrum triflorum
		JUNIN	HUICHAY, HACIENDA DE AND QUEBRADA DE (CASAMACHAY)	Grias pinnata	MATERIALS
		JUNIN	HUICHAY, HACIENDA DE AND QUEBRADA DE (CASAMACHAY)	Molina uniflora
		JUNIN	HUICHAY, HACIENDA DE AND QUEBRADA DE (CASAMACHAY)	Monnina polystachya	MATERIALS; MEDICINES; COSMETICS
		JUNIN	HUICHAY, HACIENDA DE AND QUEBRADA DE (CASAMACHAY)	Plantago congesta
		JUNIN	HUICHAY, HACIENDA DE AND QUEBRADA DE (CASAMACHAY)	Polylepis emarginata	MATERIALS; FUELS
		JUNIN	HUICHAY, HACIENDA DE AND QUEBRADA DE (CASAMACHAY)	Salvia grandiflora
		JUNIN	HUICHAY, HACIENDA DE AND QUEBRADA DE (CASAMACHAY)	Salvia longiflora
		JUNIN	HUICHAY, HACIENDA DE AND QUEBRADA DE (CASAMACHAY)	Stachys foetida
-11.7759	-75.5003	JUNIN	JAUJA			3390.4	8.8	11.5	0.4	207	996	Supratropical humid
		JUNIN	JAUJA	Acrostichum Huacsáro	MEDICINES
		JUNIN	JAUJA	Adiantum capillus-veneris
		JUNIN	JAUJA	Calceolaria linearis	MEDICINES
		JUNIN	JAUJA	Cinchona nitida	MEDICINES
		JUNIN	JAUJA	Cinchona oficinalis	MATERIALS; MEDICINES
		JUNIN	JAUJA	Datura sanguinea	MEDICINES
		JUNIN	JAUJA	Jarava Ichu	ANIMAL FOOD; MATERIALS; FUELS
		JUNIN	JAUJA	Krameria triandra	MATERIALS; FUELS; MEDICINES; COSMETICS
		JUNIN	JAUJA	Loasa punicea	MEDICINES
		JUNIN	JAUJA	Margyricarpus setosus	FOOD; MEDICINES
		JUNIN	JAUJA	Polymnia resinifera	MEDICINES; COSMETICS
		JUNIN	JAUJA	Polypodium calaguala	MEDICINES
		JUNIN	JAUJA	Polypodium lanceolatum	MEDICINES
		JUNIN	JAUJA	Sambucus glandulosa
		JUNIN	JAUJA	Scorzonera peruviana	FOOD; MEDICINES
		JUNIN	JAUJA	Silphium resinosum	MEDICINES; COSMETICS
		JUNIN	JAUJA	Tagetes cimicifera	FOOD ADDITIVES
		JUNIN	JAUJA	Tillandsia usneoides	MEDICINES
-11.5198	-75.9002	JUNIN	LA OROYA			3728.4	8.2	13	-4	172	610	Supratropical subhumid
		JUNIN	LA OROYA	Cactus melocactus
-11.2628	-75.6017	JUNIN	LANCO			2636.4	15.5	20	6	415	1684	Mesotropical hyperhumid
		JUNIN	LANCO	Andromeda nitida
		JUNIN	LANCO	Duranta tomentosa
		JUNIN	LANCO	Thibaudia nitida
		JUNIN	LANCO	Thibaudia punctata
		JUNIN	LANCO	Thibaudia punctatifolia
-11.3608	-75.3264	JUNIN	MONOBAMBA			1464.7	18.3	19	17.5	548	1705	Thermotropical hyperhumid
		JUNIN	MONOBAMBA	Rodriguezia lanceolata
-11.3658	-75.6314	JUNIN	MOROCANCHA (VILCABAMBA-MOROCANCHA)			3005.2	10.9	16	1	279	1434	Supratropical humid
		JUNIN	MOROCANCHA (VILCABAMBA-MOROCANCHA)	Lantana involucrata
		JUNIN	MOROCANCHA (VILCABAMBA-MOROCANCHA)	Lantana mollis
		JUNIN	MOROCANCHA (VILCABAMBA-MOROCANCHA)	Monnina polystachya	MATERIALS; MEDICINES; COSMETICS
		JUNIN	MOROCANCHA (VILCABAMBA-MOROCANCHA)	Passiflora obtusifolia
-11.3464	-75.5686	JUNIN	PALCA			2741.6	14.8	20	5	398	1434	Mesotropical humid
		JUNIN	PALCA	Bocconia frutescens	MATERIALS
		JUNIN	PALCA	Calceolaria connata
		JUNIN	PALCA	Campomanesia tinctoria	MATERIALS
		JUNIN	PALCA	Ceratostema grandiflorum	FOOD
		JUNIN	PALCA	Citrosma verticillata	COSMETICS
		JUNIN	PALCA	Embothrium emarginatum
		JUNIN	PALCA	Hypericum canadense	MATERIALS
		JUNIN	PALCA	Lycopodium complanatum
		JUNIN	PALCA	Maxillaria ciliata
		JUNIN	PALCA	Melastoma hispidum
		JUNIN	PALCA	Monnina polystachya	MATERIALS; MEDICINES; COSMETICS
		JUNIN	PALCA	Osbeckia purpurea	MATERIALS
		JUNIN	PALCA	Psychotria crocea
		JUNIN	PALCA	Rubus fruticosus
-11.2957	-75.7727	JUNIN	PALCAMAYO (TARMA)			3337.1	10.8	15	2	278	448	Supratropical dry
		JUNIN	PALCAMAYO (TARMA)	Aster foliaceus
		JUNIN	PALCAMAYO (TARMA)	Gentiana quinquepartita
		JUNIN	PALCAMAYO (TARMA)	Hedyotis juniperifolia
-11.3244	-75.6906	JUNIN	PICOY			3080.7	12.5	17	3	325	1356	Mesotropical humid
		JUNIN	PICOY	Acaena lappacea
		JUNIN	PICOY	Maxillaria cuneiformis	FOOD
		JUNIN	PICOY	Munnozia trinervis
		JUNIN	PICOY	Solanum havanense
-11.2423	-75.342	JUNIN	PUCARA (TARMA)			1498.7	19.9	20.5	19	594	1674	Thermotropical hyperhumid
		JUNIN	PUCARA (TARMA)	Semarillaria subrotunda	FOOD
-11.2494	-75.6217	JUNIN	RAMOS MONTES			3527.7	9.4	14	-1	224	1643	Supratropical hyperhumid
		JUNIN	RAMOS MONTES	Thibaudia alata
-11.3489	-75.4492	JUNIN	RÍO MARAYNIOC (RÍO AYMAMAYO AND QUEBRADA DE MARAYNIOC)			3535.7	9.5	14	0	235	1847	Supratropical hyperhumid
		JUNIN	RÍO MARAYNIOC (RÍO AYMAMAYO AND QUEBRADA DE MARAYNIOC)	Myrica cerifera
		JUNIN	RÍO MARAYNIOC (RÍO AYMAMAYO AND QUEBRADA DE MARAYNIOC)	Psidium emarginatum
		JUNIN	RÍO MARAYNIOC (RÍO AYMAMAYO AND QUEBRADA DE MARAYNIOC)	Ribes albifolium
		JUNIN	RÍO MARAYNIOC (RÍO AYMAMAYO AND QUEBRADA DE MARAYNIOC)	Ribes macrobotrys
		JUNIN	RÍO MARAYNIOC (RÍO AYMAMAYO AND QUEBRADA DE MARAYNIOC)	Vaccinium dependens
-11.2395	-75.5821	JUNIN	RÍO SIUSA			2759.8	13.4	18	3	344	1396	Mesotropical humid
		JUNIN	RÍO SIUSA	Andromeda nitida
		JUNIN	RÍO SIUSA	Cissus granulosa
		JUNIN	RÍO SIUSA	Epidendrum acuminatum
		JUNIN	RÍO SIUSA	Ophrys alata
		JUNIN	RÍO SIUSA	Thibaudia nitida
-11.874	-75.2941	JUNIN	SANTA ROSA DE OCOPA			3383.2	9.1	10	8	271	1128	Supratropical humid
		JUNIN	SANTA ROSA DE OCOPA	Calceolaria linearis	MEDICINES
		JUNIN	SANTA ROSA DE OCOPA	Cedrela odorata
-11.39	-75.5642	JUNIN	TAPO			3127.7	12.1	17	2	311	1434	Supratropical humid
		JUNIN	TAPO	Acaena lappacea
-11.4181	-75.687	JUNIN	TARMA			3049.4	5.9	11.2	1.1	182	1330	Supratropical humid
		JUNIN	TARMA	Acaena lucida	MEDICINES
		JUNIN	TARMA	Acrostichum Huacsáro	MEDICINES
		JUNIN	TARMA	Ageratum conyzoides	MEDICINES
		JUNIN	TARMA	Alonsoa caulialata	MEDICINES
		JUNIN	TARMA	Alstroemeria anceps	FOOD
		JUNIN	TARMA	Alstroemeria capitata	FOOD
		JUNIN	TARMA	Alstroemeria coccinea	FOOD
		JUNIN	TARMA	Alstroemeria crocea	FOOD
		JUNIN	TARMA	Alstroemeria trifida	FOOD
		JUNIN	TARMA	Ambrosia maritima	MATERIALS; MEDICINES; COSMETICS
		JUNIN	TARMA	Arbutus maccha	FOOD; VERTEBRATE POISONS
		JUNIN	TARMA	Arbutus purpurea	FOOD; VERTEBRATE POISONS
		JUNIN	TARMA	Astragalus capitatus	VERTEBRATE POISONS
		JUNIN	TARMA	Baccharis	COSMETICS
		JUNIN	TARMA	Baccharis pachataya	MEDICINES; COSMETICS
		JUNIN	TARMA	Bixa orellana	FOOD ADDITIVES; MATERIALS
		JUNIN	TARMA	Bocconia frutescens	MATERIALS
		JUNIN	TARMA	Buddleja incana	MATERIALS
		JUNIN	TARMA	Caesalpinia tara	MATERIALS
		JUNIN	TARMA	Calceolaria chamaedryfolia	MATERIALS
		JUNIN	TARMA	Calceolaria cuneiformis	MATERIALS
		JUNIN	TARMA	Calceolaria pinnata	MEDICINES
		JUNIN	TARMA	Calceolaria scabra	MEDICINES
		JUNIN	TARMA	Calceolaria tomentosa	MEDICINES
		JUNIN	TARMA	Calceolaria uniflora	MEDICINES
		JUNIN	TARMA	Cassia undecijunga	COSMETICS
		JUNIN	TARMA	Cervantesia tomentosa	FOOD; MATERIALS
		JUNIN	TARMA	Chenopodium canescens	MEDICINES
		JUNIN	TARMA	Chenopodium tuberosum	FOOD
		JUNIN	TARMA	Cinchona nitida	MEDICINES
		JUNIN	TARMA	Cinchona oficinalis	MATERIALS; MEDICINES
		JUNIN	TARMA	Citrosma verticillata	COSMETICS
		JUNIN	TARMA	Cleome glandulosa	MEDICINES; COSMETICS
		JUNIN	TARMA	Coccoloba diuretica	MEDICINES
		JUNIN	TARMA	Columellia obovata	FUELS; MEDICINES
		JUNIN	TARMA	Cytisus umbellatus	MATERIALS
		JUNIN	TARMA	Datura sanguinea	MEDICINES
		JUNIN	TARMA	Desfontainia spinosa	MATERIALS; ENVIROMENTAL USES
		JUNIN	TARMA	Dodonaea viscosa	MATERIALS; FUELS; MEDICINES
		JUNIN	TARMA	Dugagesia pinnata	MEDICINES
		JUNIN	TARMA	Embothrium emarginatum	MEDICINES; ENVIROMENTAL USES
		JUNIN	TARMA	Equisetum repens	MATERIALS; VERTEBRATE POISONS
		JUNIN	TARMA	Eupatorium angulatum	MEDICINES
		JUNIN	TARMA	Eupatorium aromaticum	MEDICINES
		JUNIN	TARMA	Eupatorium huaramachia	MEDICINES
		JUNIN	TARMA	Euphorbia huanchahana	VERTEBRATE POISONS; MEDICINES
		JUNIN	TARMA	Fuchsia denticulata	FOOD
		JUNIN	TARMA	G Glechoma affine	MEDICINES
		JUNIN	TARMA	Galium corymbosum	MATERIALS
		JUNIN	TARMA	Gardoquia canescens	FOOD ADDITIVES; MEDICINES
		JUNIN	TARMA	Gardoquia incana	FOOD ADDITIVES; MEDICINES
		JUNIN	TARMA	Gnaphalium trinerve	MEDICINES
		JUNIN	TARMA	Gnaphalium viravira	MEDICINES
		JUNIN	TARMA	Grias pinnata	MATERIALS
		JUNIN	TARMA	Helianthus glutinosus	MEDICINES
		JUNIN	TARMA	Hippomane nitida	VERTEBRATE POISONS; MEDICINES
		JUNIN	TARMA	Horminum	COSMETICS
		JUNIN	TARMA	Hypericum subalatum	MATERIALS
		JUNIN	TARMA	Ipomoea papiru	MEDICINES
		JUNIN	TARMA	Ipomoea pubescens	MEDICINES
		JUNIN	TARMA	Ipomoea subtriloba	MEDICINES
		JUNIN	TARMA	Jarava Ichu	ANIMAL FOOD; MATERIALS; FUELS
		JUNIN	TARMA	Justicia sericea	MEDICINES
		JUNIN	TARMA	Krameria triandra	MATERIALS; FUELS; MEDICINES; COSMETICS
		JUNIN	TARMA	Landia lappacea
		JUNIN	TARMA	Laurus pucheri	FOOD ADDITIVES; MEDICINES; COSMETICS
		JUNIN	TARMA	Llagunoa tinctoria	MATERIALS
		JUNIN	TARMA	Loasa aspera	MEDICINES
		JUNIN	TARMA	Loasa grandiflora	MEDICINES
		JUNIN	TARMA	Loasa pterosperma	MEDICINES
		JUNIN	TARMA	Loasa punicea	MEDICINES
		JUNIN	TARMA	Lupinus bicolor	FOOD
		JUNIN	TARMA	Lupinus hirsutus	FOOD
		JUNIN	TARMA	Margyricarpus setosus	FOOD; MEDICINES
		JUNIN	TARMA	Maxillaria cuneiformis	FOOD
		JUNIN	TARMA	Melastoma glabra	MATERIALS
		JUNIN	TARMA	Melastoma tomentosum	MATERIALS
		JUNIN	TARMA	Mentha gentilis	FOOD ADDITIVES
		JUNIN	TARMA	Mespilus nitida	MEDICINES
		JUNIN	TARMA	Mespilus subspinosa	FOOD
		JUNIN	TARMA	Molina cuneiformis	COSMETICS
		JUNIN	TARMA	Molina emarginata	MEDICINES; COSMETICS
		JUNIN	TARMA	Molina ferruginea	MEDICINES
		JUNIN	TARMA	Molina obovata	MEDICINES; COSMETICS
		JUNIN	TARMA	Molina ovata	MEDICINES; COSMETICS
		JUNIN	TARMA	Monnina polystachya	MATERIALS; MEDICINES; COSMETICS
		JUNIN	TARMA	Monnina salicifolia	COSMETICS
		JUNIN	TARMA	Mutisia acuminata	MEDICINES
		JUNIN	TARMA	Myrtus communis	MATERIALS
		JUNIN	TARMA	Oxalis okas	FOOD
		JUNIN	TARMA	Passiflora quadrangularis	FOOD
		JUNIN	TARMA	Passiflora tetrangularis	FOOD
		JUNIN	TARMA	Peperomia inaequalifolia	FOOD ADDITIVES; MEDICINES
		JUNIN	TARMA	Periphragmos dependens	MATERIALS
		JUNIN	TARMA	Pineda incana	MATERIALS
		JUNIN	TARMA	Piper peltatum	FOOD ADDITIVES; MATERIALS; MEDICINES; COSMETICS
		JUNIN	TARMA	Piper verticillatum	FOOD ADDITIVES; MATERIALS; MEDICINES; COSMETICS
		JUNIN	TARMA	Polygala coerulea	COSMETICS
		JUNIN	TARMA	Polylepis dependens	MATERIALS; FUELS
		JUNIN	TARMA	Polylepis emarginata	MATERIALS; FUELS
		JUNIN	TARMA	Polylepis racemosa	MATERIALS; FUELS
		JUNIN	TARMA	Polymnia resinifera	MEDICINES; COSMETICS
		JUNIN	TARMA	Polypodium calaguala	MEDICINES
		JUNIN	TARMA	Polypodium crassifolium	MEDICINES
		JUNIN	TARMA	Polypodium lanceolatum	MEDICINES
		JUNIN	TARMA	Pourretia lanuginosa	FUELS
		JUNIN	TARMA	Psidium macrostemum	MATERIALS; MEDICINES; COSMETICS
		JUNIN	TARMA	Psoralea capitata	MEDICINES
		JUNIN	TARMA	Psoralea punctata
		JUNIN	TARMA	Quinchamalium sp.	MEDICINES
		JUNIN	TARMA	Quinchamalium procumbens	MEDICINES
		JUNIN	TARMA	Ranunculus cordatus	ENVIROMENTAL USES
		JUNIN	TARMA	Rauvolfia dentata	MATERIALS
		JUNIN	TARMA	Rhamnus acuminatus	ENVIROMENTAL USES
		JUNIN	TARMA	Rhexia rosmarinifolia	MATERIALS
		JUNIN	TARMA	Rubus fruticosus	MEDICINES
		JUNIN	TARMA	Ruellia acaulis
		JUNIN	TARMA	Salix pyramidata	MATERIALS
		JUNIN	TARMA	Salvia sagittata	FOOD ADDITIVES; MEDICINES
		JUNIN	TARMA	Sambucus glandulosa	SOCIAL USES; MEDICINES
		JUNIN	TARMA	Schinus molle	FOOD ADDITIVES
		JUNIN	TARMA	Scorzonera peruviana	FOOD; MEDICINES
		JUNIN	TARMA	Sedum ccallu	MEDICINES; COSMETICS
		JUNIN	TARMA	Sessea dependens	MEDICINES
		JUNIN	TARMA	Silphium perfoliatum	COSMETICS
		JUNIN	TARMA	Silphium resinosum	MEDICINES; COSMETICS
		JUNIN	TARMA	Sisyrinchium bermudianum	MEDICINES
		JUNIN	TARMA	Sisyrinchium ocssapurga	MEDICINES
		JUNIN	TARMA	Solanum calygnaphalum	COSMETICS
		JUNIN	TARMA	Sonchus dentatus	FOOD
		JUNIN	TARMA	Stereoxylon resinosum	MATERIALS; MEDICINES; COSMETICS
		JUNIN	TARMA	Tagetes cimicifera	FOOD ADDITIVES
		JUNIN	TARMA	Tagetes foetida	FOOD ADDITIVES
		JUNIN	TARMA	Tagetes odoratissima	FOOD ADDITIVES
		JUNIN	TARMA	Thibaudia grandiflora	FOOD; VERTEBRATE POISONS
		JUNIN	TARMA	Tillandsia recurvata	MEDICINES
		JUNIN	TARMA	Tillandsia usneoides	MATERIALS; MEDICINES
		JUNIN	TARMA	Tropaeolum stipulatum	FOOD
		JUNIN	TARMA	Valeriana coarctata	MEDICINES
		JUNIN	TARMA	Valeriana decussata	MEDICINES
		JUNIN	TARMA	Weinmannia heterophylla
		JUNIN	TARMA	Weinmannia oppositifolia
		JUNIN	TARMA	Weinmannia pinnata
-11.4731	-75.6835	JUNIN	TARMATAMBO			3486	5.6	11.2	1.1	179	1300	Supratropical humid
		JUNIN	TARMATAMBO	Epidendrum triflorum
		JUNIN	TARMATAMBO	Ipomoea papiru	MEDICINES
		JUNIN	TARMATAMBO	Krameria triandra	MATERIALS; FUELS; MEDICINES; COSMETICS
		JUNIN	TARMATAMBO	Molina uniflora
		JUNIN	TARMATAMBO	Plantago sericea
		JUNIN	TARMATAMBO	Ribes luteum
		JUNIN	TARMATAMBO	Ribes viscosum
		JUNIN	TARMATAMBO	Salvia grandiflora
-11.2093	-75.3354	JUNIN	VITOC			946.3	21.2	29	15	652	1703	Thermotropical hyperhumid
		JUNIN	VITOC	Annona nitida
		JUNIN	VITOC	Axinaea dependens
		JUNIN	VITOC	Banisteria tomentosa
		JUNIN	VITOC	Bletia uniflora
		JUNIN	VITOC	Celtis aculeata
		JUNIN	VITOC	Cynanchum acutifolium
		JUNIN	VITOC	Ferraria violacea
		JUNIN	VITOC	Ficus glandulosa
		JUNIN	VITOC	Ficus nitida
		JUNIN	VITOC	Genus novum	MATERIALS; COSMETICS
		JUNIN	VITOC	Indeterminata	COSMETICS
		JUNIN	VITOC	Laurus balanocarpa	COSMETICS
		JUNIN	VITOC	Laurus pucheri	FOOD ADDITIVES; MEDICINES; COSMETICS
		JUNIN	VITOC	Lemosia foetida	COSMETICS
		JUNIN	VITOC	Marcgravia macrocarpa	FOOD
		JUNIN	VITOC	Martinezia ciliata	MATERIALS
		JUNIN	VITOC	Muntingia calabura
		JUNIN	VITOC	Milium nigricans	FOOD
		JUNIN	VITOC	Neea verticillata
		JUNIN	VITOC	Phytelephas macrocarpa	FOOD; MATERIALS
		JUNIN	VITOC	Semarillaria subrotunda	FOOD
		JUNIN	VITOC	Tafalla anisiodora	MEDICINES; COSMETICS
-11.6666	-76.0858	JUNIN	YAULI			4105.3	5.1	11	-6	101	610	Orotropical subhumid
		JUNIN	YAULI	Cactus melocactus
-11.4701	-75.5262	JUNIN	YURACMAYO			3469	9.9	15	0	249	1434	Supratropical humid
		JUNIN	YURACMAYO	Helianthus sericeus
		JUNIN	YURACMAYO	Valeriana decussata	MEDICINES
-11.142	-77.0653	LIMA	ACOTAMA			1381.1	18.5	22	5	455	331	Mesotropical dry
		LIMA	ACOTAMA	Genus novum [popular name: Árbol de cuentas]
-11.9972	-77.0307	LIMA	AMANCAES, LOMAS DE (LIMA)			732.6	22.2	27	15	642	8	Thermotropical hyperarid
		LIMA	AMANCAES, LOMAS DE (LIMA)	Adiantum capillus-veneris
		LIMA	AMANCAES, LOMAS DE (LIMA)	Atropa aspera
		LIMA	AMANCAES, LOMAS DE (LIMA)	Begonia grandiflora
		LIMA	AMANCAES, LOMAS DE (LIMA)	Begonia tuberosa	MEDICINES
		LIMA	AMANCAES, LOMAS DE (LIMA)	Calceolaria biflora
		LIMA	AMANCAES, LOMAS DE (LIMA)	Cleome pentaphylla	COSMETICS
		LIMA	AMANCAES, LOMAS DE (LIMA)	Croton balsamifer	COSMETICS
		LIMA	AMANCAES, LOMAS DE (LIMA)	Heliotropium fruticosum
		LIMA	AMANCAES, LOMAS DE (LIMA)	Heliotropium pilosum
		LIMA	AMANCAES, LOMAS DE (LIMA)	Ipomoea acuminata
		LIMA	AMANCAES, LOMAS DE (LIMA)	Narcissus amancaes	SOCIAL USES; MEDICINES
		LIMA	AMANCAES, LOMAS DE (LIMA)	Piper cristallina	FOOD ADDITIVES; MATERIALS; MEDICINES; COSMETICS
		LIMA	AMANCAES, LOMAS DE (LIMA)	Ruellia repens
		LIMA	AMANCAES, LOMAS DE (LIMA)	Spilanthes multiflora	MEDICINES
-11.1473	-77.2443	LIMA	ANDAHUASI, HACIENDA DE			578.7	20.3	28	18	663	2	Thermotropical ultra-hyperarid
		LIMA	ANDAHUASI, HACIENDA DE	Caesalpinia microphylla	MATERIALS
-11.0372	-77.097	LIMA	CAJATAMBO, PROVINCIA DE			1002.8	19.5	22	5	465	331	Mesotropical dry
		LIMA	CAJATAMBO, PROVINCIA DE	Aldea pinnata	MATERIALS
		LIMA	CAJATAMBO, PROVINCIA DE	Calceolaria deflexa
		LIMA	CAJATAMBO, PROVINCIA DE	Gardoquia elliptica
		LIMA	CAJATAMBO, PROVINCIA DE	Krameria triandra	MATERIALS; FUELS; MEDICINES; COSMETICS
		LIMA	CAJATAMBO, PROVINCIA DE	Lantana rugosa	MEDICINES
		LIMA	CAJATAMBO, PROVINCIA DE	Mutisia acuminata	MEDICINES
		LIMA	CAJATAMBO, PROVINCIA DE	Plumbago europaea
		LIMA	CAJATAMBO, PROVINCIA DE	Polypodium calaguala	MEDICINES
		LIMA	CAJATAMBO, PROVINCIA DE	Polypodium lanceolatum	MEDICINES
		LIMA	CAJATAMBO, PROVINCIA DE	Salvia integrifolia	MEDICINES
		LIMA	CAJATAMBO, PROVINCIA DE	Weinmannia heterophylla
		LIMA	CAJATAMBO, PROVINCIA DE	Weinmannia subsessiliflora	MATERIALS
-12.0608	-77.1457	LIMA	CALLAO			9.2	18.4	23	12	534	10	Thermotropical hyperarid
		LIMA	CALLAO	Pistia stratiotes
-11.4691	-76.6235	LIMA	CANTA			2823.7	12.9	16.5	9.1	385	408	Supratropical dry
		LIMA	CANTA	Buddleja incana	MATERIALS
		LIMA	CANTA	Cacalia punctata	COSMETICS
		LIMA	CANTA	Cactus lanatus
		LIMA	CANTA	Caesalpinia tara	MATERIALS
		LIMA	CANTA	Calceolaria bicolor	MEDICINES
		LIMA	CANTA	Calceolaria chamaedryfolia	MATERIALS
		LIMA	CANTA	Calceolaria cuneiformis	MATERIALS
		LIMA	CANTA	Calceolaria inflexa
		LIMA	CANTA	Calceolaria paleacea	MEDICINES
		LIMA	CANTA	Calceolaria pinnata	MEDICINES
		LIMA	CANTA	Calceolaria pulverulenta	MEDICINES
		LIMA	CANTA	Carica canescens	COSMETICS
		LIMA	CANTA	Cervantesia tomentosa	FOOD; MATERIALS
		LIMA	CANTA	Cestrum auriculatum	MEDICINES
		LIMA	CANTA	Chenopodium tuberosum	FOOD
		LIMA	CANTA	Coccoloba diuretica	MEDICINES
		LIMA	CANTA	Croton ciliatum	MEDICINES
		LIMA	CANTA	Datura sanguinea	VERTEBRATE POISONS; MEDICINES
		LIMA	CANTA	Datura stramonium	VERTEBRATE POISONS
		LIMA	CANTA	Euphorbia huanchahana	VERTEBRATE POISONS; MEDICINES
		LIMA	CANTA	Hedyotis juniperifolia
		LIMA	CANTA	Horminum	COSMETICS
		LIMA	CANTA	Jarava Ichu	ANIMAL FOOD; MATERIALS; FUELS
		LIMA	CANTA	Kageneckia lanceolata	MEDICINES
		LIMA	CANTA	Krameria triandra	MATERIALS; FUELS; MEDICINES; COSMETICS
		LIMA	CANTA	Loasa grandiflora	MEDICINES
		LIMA	CANTA	Loasa punicea	MEDICINES
		LIMA	CANTA	Loasa rosea	MEDICINES
		LIMA	CANTA	Malpighia nitida	FOOD; MEDICINES
		LIMA	CANTA	Mespilus nitida	MEDICINES
		LIMA	CANTA	Molina ferruginea	MEDICINES
		LIMA	CANTA	Molina prostrata	MEDICINES
		LIMA	CANTA	Oxalis okas	FOOD
		LIMA	CANTA	Peperomia inaequalifolia	FOOD ADDITIVES; MEDICINES
		LIMA	CANTA	Periphragmos dependens	MATERIALS
		LIMA	CANTA	Piper peltatum	FOOD ADDITIVES; MATERIALS; MEDICINES; COSMETICS
		LIMA	CANTA	Polypodium calaguala	MEDICINES
		LIMA	CANTA	Polypodium lanceolatum	MEDICINES
		LIMA	CANTA	Quinchamalium	MEDICINES
		LIMA	CANTA	Quinchamalium procumbens	MEDICINES
		LIMA	CANTA	Saracha contorta	MEDICINES
		LIMA	CANTA	Saracha dentata	MEDICINES
		LIMA	CANTA	Saracha procumbens	MEDICINES
		LIMA	CANTA	Saracha punctata	MEDICINES
		LIMA	CANTA	Scorzonera peruviana	FOOD; MEDICINES
		LIMA	CANTA	Tagetes integrifolia
		LIMA	CANTA	Tillandsia usneoides	MEDICINES
		LIMA	CANTA	Vermifuga corymbosa	MEDICINES
-13.0772	-76.3865	LIMA	CAÑETE, CORREGIMIENTO DE (JURISDICCIÓN)			43.6	19.3	20.3	11.6	512	13	Thermotropical hyperarid
		LIMA	CAÑETE, CORREGIMIENTO DE (JURISDICCIÓN)	Caesalpinia tara	MATERIALS
		LIMA	CAÑETE, CORREGIMIENTO DE (JURISDICCIÓN)	Loasa aspera	MEDICINES
		LIMA	CAÑETE, CORREGIMIENTO DE (JURISDICCIÓN)	Loasa nitida
		LIMA	CAÑETE, CORREGIMIENTO DE (JURISDICCIÓN)	Malpighia nitida	FOOD; MEDICINES
		LIMA	CAÑETE, CORREGIMIENTO DE (JURISDICCIÓN)	Salvia excisa
-12.046	-77.0305	LIMA	CERCADO DE LIMA			159	19.1	23	12	541	10	Thermotropical hyperarid
		LIMA	CERCADO DE LIMA	Cestrum auriculatum	MEDICINES
		LIMA	CERCADO DE LIMA	Datura arborea	MEDICINES
		LIMA	CERCADO DE LIMA	Molina scandens	MEDICINES
		LIMA	CERCADO DE LIMA	Nolana prostrata	ANIMAL FOOD
		LIMA	CERCADO DE LIMA	Ornithogalum corymbosum	SOCIAL USES
		LIMA	CERCADO DE LIMA	Plumeria bicolor
		LIMA	CERCADO DE LIMA	Plumeria carinata
		LIMA	CERCADO DE LIMA	Plumeria purpurea	SOCIAL USES; ENVIROMENTAL USES
		LIMA	CERCADO DE LIMA	Scilla biflora
		LIMA	CERCADO DE LIMA	Verbena officinalis	SOCIAL USES; MEDICINES
		LIMA	CERCADO DE LIMA	Vermifuga corymbosa	MEDICINES
-11.3757	-76.4359	LIMA	CERRO DE LA VIUDA (CORDILLERA)			4436.3	4.9	11	-7	89	1286	Orotropical humid
		LIMA	CERRO DE LA VIUDA (CORDILLERA)	Ranunculus ovalifolius
-11.976	-76.7698	LIMA	CHACLACAYO, HACIENDA DE			660.5	21.2	26	14	612	10	Thermotropical hyperarid
		LIMA	CHACLACAYO, HACIENDA DE	Malesherbia thyrsiflora
		LIMA	CHACLACAYO, HACIENDA DE	Phytolacca decandra
-11.5628	-77.2699	LIMA	CHANCAY			46.5	19.2	29	16	642	1	Thermotropical ultra-hyperarid
		LIMA	CHANCAY	Ageratum conyzoides	MEDICINES
		LIMA	CHANCAY	Alstroemeria peregrina	FOOD; MEDICINES
		LIMA	CHANCAY	Amaranthus albus	FOOD
		LIMA	CHANCAY	Amaranthus retroflexus	FOOD
		LIMA	CHANCAY	Ambrosia maritima	MEDICINES
		LIMA	CHANCAY	Annona parviflora	FOOD; MATERIALS
		LIMA	CHANCAY	Annona squamosa	FOOD; SOCIAL USES; COSMETICS
		LIMA	CHANCAY	Argemone mexicana	SOCIAL USES; MEDICINES; ENVIROMENTAL USES
		LIMA	CHANCAY	Asclepias hastata	MEDICINES
		LIMA	CHANCAY	Aster rhombeus	COSMETICS
		LIMA	CHANCAY	Baccharis ivifolia	MEDICINES; COSMETICS
		LIMA	CHANCAY	Baccharis scandens	MEDICINES; COSMETICS
		LIMA	CHANCAY	Begonia nitida	MEDICINES
		LIMA	CHANCAY	Begonia tuberosa	SOCIAL USES
		LIMA	CHANCAY	Bixa orellana	FOOD ADDITIVES; MATERIALS
		LIMA	CHANCAY	Boerhavia scandens	MEDICINES
		LIMA	CHANCAY	Buddleja occidentalis	MEDICINES
		LIMA	CHANCAY	Buttneria cordata	MEDICINES
		LIMA	CHANCAY	Byttneria aculeata	MEDICINES
		LIMA	CHANCAY	Caballeria oblonga	FUELS
		LIMA	CHANCAY	Caesalpinia microphylla	MATERIALS
		LIMA	CHANCAY	Caesalpinia paipai	MATERIALS
		LIMA	CHANCAY	Caesalpinia tara	MATERIALS
		LIMA	CHANCAY	Calceolaria filiformis	MEDICINES
		LIMA	CHANCAY	Calceolaria pinnata	MEDICINES
		LIMA	CHANCAY	Calytriplex obovata	MEDICINES
		LIMA	CHANCAY	Cassia tora	MEDICINES
		LIMA	CHANCAY	Castiglionia lobata	SOCIAL USES; MEDICINES
		LIMA	CHANCAY	Centaurea napifolia	MEDICINES
		LIMA	CHANCAY	Cestrum auriculatum	MEDICINES
		LIMA	CHANCAY	Cestrum diurnum	MEDICINES
		LIMA	CHANCAY	Chenopodium album	FOOD; MEDICINES
		LIMA	CHANCAY	Chenopodium ambrosidides	FOOD; MEDICINES
		LIMA	CHANCAY	Chenopodium canescens	MEDICINES
		LIMA	CHANCAY	Chenopodium murale	MEDICINES
		LIMA	CHANCAY	Conyza cinerea	MATERIALS
		LIMA	CHANCAY	Cordia sebestena	MEDICINES
		LIMA	CHANCAY	Crescentia cujete	MATERIALS; MEDICINES; ENVIROMENTAL USES
		LIMA	CHANCAY	Cymbaria enervia	MEDICINES
		LIMA	CHANCAY	Cynanchum racemosum	SOCIAL USES; COSMETICS
		LIMA	CHANCAY	Datura arborea	MEDICINES
		LIMA	CHANCAY	Dolichos uncinatus	MEDICINES
		LIMA	CHANCAY	Duhamelia glabra	FUELS
		LIMA	CHANCAY	Elaterium pedatum	FOOD
		LIMA	CHANCAY	Equisetum giganteum	VERTEBRATE POISONS
		LIMA	CHANCAY	Equisetum repens	MATERIALS; VERTEBRATE POISONS
		LIMA	CHANCAY	Eupatorium scandens	MEDICINES
		LIMA	CHANCAY	Euphorbia hirta	MEDICINES
		LIMA	CHANCAY	Euphorbia hypericifolia	MEDICINES
		LIMA	CHANCAY	Ferraria lutea	FOOD; ANIMAL FOOD
		LIMA	CHANCAY	Galinsoga quadriradiata	MEDICINES
		LIMA	CHANCAY	Gentiana quadrangularis
		LIMA	CHANCAY	Galinsoga quinqueradiata	MEDICINES
		LIMA	CHANCAY	Gentiana canchalagua	MEDICINES
		LIMA	CHANCAY	Geranium moschatum	ANIMAL FOOD
		LIMA	CHANCAY	Helianthus obliquus	MEDICINES
		LIMA	CHANCAY	Hibiscus esculentus	FOOD
		LIMA	CHANCAY	Hydrocotyle multiflora	MEDICINES
		LIMA	CHANCAY	Hydrocotyle quinqueflora	MEDICINES
		LIMA	CHANCAY	Hydrocotyle tribotrys	MEDICINES
		LIMA	CHANCAY	Illecebrum achyrantha	MATERIALS
		LIMA	CHANCAY	Indigofera tinctoria	MATERIALS
		LIMA	CHANCAY	Jussiaea grandiflora	MEDICINES
		LIMA	CHANCAY	Jussiaea repens	FOOD
		LIMA	CHANCAY	Lantana camara	MEDICINES; COSMETICS
		LIMA	CHANCAY	Lantana rugosa	MEDICINES; COSMETICS
		LIMA	CHANCAY	Laurus persea	FOOD
		LIMA	CHANCAY	Linum confertum	MEDICINES
		LIMA	CHANCAY	Linum prostratum	MEDICINES
		LIMA	CHANCAY	Loasa aspera	MEDICINES
		LIMA	CHANCAY	Loasa bipinnatifida	MEDICINES
		LIMA	CHANCAY	Loasa hispida	VERTEBRATE POISONS
		LIMA	CHANCAY	Loasa nitida	MEDICINES
		LIMA	CHANCAY	Loasa triloba
		LIMA	CHANCAY	Lupinus hirsutus	FOOD
		LIMA	CHANCAY	Lycium aggregatum	FUELS
		LIMA	CHANCAY	Malpighia nitida	FOOD; MEDICINES
		LIMA	CHANCAY	Malpighia punicifolia	FOOD; FOOD ADDITIVES; ENVIROMENTAL USES; COSMETICS
		LIMA	CHANCAY	Malva peruviana	MEDICINES
		LIMA	CHANCAY	Malva scoparia	MATERIALS
		LIMA	CHANCAY	Mimosa inga	FOOD
		LIMA	CHANCAY	Mimosa latisiliqua	VERTEBRATE POISONS
		LIMA	CHANCAY	Mimosa pernambucana	MEDICINES
		LIMA	CHANCAY	Mimosa punctata	MEDICINES
		LIMA	CHANCAY	Molina parviflora	MEDICINES; COSMETICS
		LIMA	CHANCAY	Molina scandens	MEDICINES
		LIMA	CHANCAY	Molina striata	MEDICINES
		LIMA	CHANCAY	Narcissus amancaes	SOCIAL USES; MEDICINES
		LIMA	CHANCAY	Nolana prostrata	ANIMAL FOOD
		LIMA	CHANCAY	Ornithogalum corymbosum	SOCIAL USES
		LIMA	CHANCAY	Oxalis violacea	MATERIALS
		LIMA	CHANCAY	Pancratium littorale	SOCIAL USES
		LIMA	CHANCAY	Parkinsonia aculeata	MATERIALS
		LIMA	CHANCAY	Paspalum purpureum	ANIMAL FOOD
		LIMA	CHANCAY	Passiflora foetida	FOOD; MEDICINES; COSMETICS
		LIMA	CHANCAY	Passiflora punctata	FOOD; SOCIAL USES; COSMETICS
		LIMA	CHANCAY	Passiflora quadrangularis	FOOD
		LIMA	CHANCAY	Passiflora tetrangularis	FOOD
		LIMA	CHANCAY	Passiflora tiliifolia	FOOD; FOOD ADDITIVES; ANIMAL FOOD; MEDICINES
		LIMA	CHANCAY	Physalis angulata	MEDICINES
		LIMA	CHANCAY	Piper peltatum	FOOD ADDITIVES; MATERIALS; MEDICINES; COSMETICS
		LIMA	CHANCAY	Piper verticillatum	FOOD ADDITIVES; MATERIALS; MEDICINES; COSMETICS
		LIMA	CHANCAY	Plumeria purpurea	SOCIAL USES; ENVIROMENTAL USES
		LIMA	CHANCAY	Poinciana bijugata	MATERIALS
		LIMA	CHANCAY	Poinciana pai-pai	MATERIALS
		LIMA	CHANCAY	Polypodium unitum	MEDICINES
		LIMA	CHANCAY	Psoralea capitata	MEDICINES
		LIMA	CHANCAY	Salix heptandra	MATERIALS
		LIMA	CHANCAY	Salvia coerulea
		LIMA	CHANCAY	Salvia procumbens	MEDICINES
		LIMA	CHANCAY	Sapindus saponaria	MATERIALS; MEDICINES
		LIMA	CHANCAY	Satyrium viride
		LIMA	CHANCAY	Schinus molle	FOOD ADDITIVES
		LIMA	CHANCAY	Sida frutescens	COSMETICS
		LIMA	CHANCAY	Sida moschata	COSMETICS
		LIMA	CHANCAY	Solanum lycopersicum	FOOD
		LIMA	CHANCAY	Solanum montanum	ANIMAL FOOD
		LIMA	CHANCAY	Solanum tuberosum	FOOD
		LIMA	CHANCAY	Solanum variegatum	FOOD; VERTEBRATE POISONS
		LIMA	CHANCAY	Spilanthes multiflora	MEDICINES
		LIMA	CHANCAY	Spilanthes urens	MEDICINES
		LIMA	CHANCAY	Tagetes ciliata	FOOD ADDITIVES
		LIMA	CHANCAY	Tagetes minuta	FOOD ADDITIVES
		LIMA	CHANCAY	Talinum paniculatum	MEDICINES; COSMETICS
		LIMA	CHANCAY	Tessaria dentata	MATERIALS; FUELS
		LIMA	CHANCAY	Tetragonia crystallina	ANIMAL FOOD
		LIMA	CHANCAY	Tropaeolum majus	FOOD; MEDICINES
		LIMA	CHANCAY	Tropaeolum peregrinum	ENVIROMENTAL USES
		LIMA	CHANCAY	Valeriana laciniata	MEDICINES
		LIMA	CHANCAY	Verbena officinalis	SOCIAL USES; MEDICINES
		LIMA	CHANCAY	Verbesina biflora	MEDICINES
		LIMA	CHANCAY	Verbesina pacoyuyo	MEDICINES
		LIMA	CHANCAY	Vermifuga corymbosa	MEDICINES
		LIMA	CHANCAY	Vermifuga quinquenervis	MEDICINES
		LIMA	CHANCAY	Waltheria indica	FUELS
		LIMA	CHANCAY	Xuarezia biflora	FOOD
-12.5195	-76.7385	LIMA	CHILCA			10.6	18.9	23	15	569	49	Thermotropical arid
		LIMA	CHILCA	Sesuvium portulacastrum	FOOD; MATERIALS
-10.9263	-76.7858	LIMA	CHIUCHIN			2681.2	11.6	25	8	446	331	Mesotropical dry
		LIMA	CHIUCHIN	Aldea pinnata	MATERIALS
		LIMA	CHIUCHIN	Alonsoa caulialata	MEDICINES
		LIMA	CHIUCHIN	Calceolaria trifida	MEDICINES
		LIMA	CHIUCHIN	Dianthera multiflora	FOOD; MEDICINES
		LIMA	CHIUCHIN	Euphrasia tripartita	MEDICINES
		LIMA	CHIUCHIN	Fuchsia denticulata	FOOD
		LIMA	CHIUCHIN	Hedyotis thymifolia
		LIMA	CHIUCHIN	Jovellana scapiflora
		LIMA	CHIUCHIN	Justicia sericea	MEDICINES
		LIMA	CHIUCHIN	Lantana rugosa	MEDICINES
		LIMA	CHIUCHIN	Loasa sepiaria
		LIMA	CHIUCHIN	Loranthus cuneifolius	MATERIALS
		LIMA	CHIUCHIN	Mutisia acuminata	MEDICINES
		LIMA	CHIUCHIN	Salvia integrifolia	MEDICINES
		LIMA	CHIUCHIN	Weinmannia subsessiliflora	MATERIALS
-12.187	-77.0079	LIMA	CHORRILLOS			25	18.2	23	12	532	10	Thermotropical hyperarid
		LIMA	CHORRILLOS	Amaryllis aurea
-11.9161	-77.0392	LIMA	COLLIQUE, HACIENDA DE			174.4	18.7	23	12	537	10	Thermotropical hyperarid
		LIMA	COLLIQUE, HACIENDA DE	Malesherbia thyrsiflora
-12.0434	-77.0418	LIMA	CUENTAS DE INDIAS (ORCHARDS ON THE OUTSKIRTS OF LIMA)			139	18.5	23	12	535	10	Thermotropical hyperarid
		LIMA	CUENTAS DE INDIAS (ORCHARDS ON THE OUTSKIRTS OF LIMA)	Canna indica
-11.4029	-76.5278	LIMA	CULLAY (CULLHUAY)			3630.3	9.7	16	-2	237	916	Supratropical humid
		LIMA	CULLAY (CULLHUAY)	Atropa biflora
		LIMA	CULLAY (CULLHUAY)	Baitaria acaulis
		LIMA	CULLAY (CULLHUAY)	Galium hirsutum
		LIMA	CULLAY (CULLHUAY)	Periphragmos dependens
-11.5027	-77.2279	LIMA	ESQUIVEL, HACIENDA DE			146.1	19.5	29	16	645	1	Thermotropical ultra-hyperarid
		LIMA	ESQUIVEL, HACIENDA DE	Isnardia subhastata
-11.3698	-76.4399	LIMA	HACAYBAMBA, LAGUNA DE			4399	4.9	11	-7	89	1286	Orotropical humid
		LIMA	HACAYBAMBA, LAGUNA DE	Hedyotis conferta
-11.6879	-76.8803	LIMA	HORNILLOS			814.4	18	26	10	540	38	Thermotropical arid
		LIMA	HORNILLOS	Mimosa spicata
-11.1086	-77.6104	LIMA	HUACHO			35.7	19.7	23	13	557	2	Thermotropical ultra-hyperarid
		LIMA	HUACHO	Annona parviflora	FOOD; MATERIALS
		LIMA	HUACHO	Dianthera acuminata	FOOD ADDITIVES
		LIMA	HUACHO	Sida capitata
-11.4991	-76.7491	LIMA	HUAMATANGA			3388.7	9.7	10	9	287	777	Supratropical subhumid
		LIMA	HUAMATANGA	Krameria triandra	MATERIALS; FUELS; MEDICINES; COSMETICS
-11.4967	-77.2118	LIMA	HUARAL			174	19.5	28	15	625	1	Thermotropical ultra-hyperarid
		LIMA	HUARAL	Buttneria cordata	MEDICINES
		LIMA	HUARAL	Byttneria aculeata	MEDICINES
		LIMA	HUARAL	Byttneria cordata
		LIMA	HUARAL	Sobreyra oblonga
		LIMA	HUARAL	Sobreyra sessilifolia
-11.8421	-76.3806	LIMA	HUAROCHIRÍ, CORREGIMIENTO DE (JURISDICCIÓN)			2405.3	12.5	26	10	485	431.6	Mesotropical dry
		LIMA	HUAROCHIRÍ, CORREGIMIENTO DE (JURISDICCIÓN)	Buddleja incana	MATERIALS
		LIMA	HUAROCHIRÍ, CORREGIMIENTO DE (JURISDICCIÓN)	Cervantesia tomentosa	FOOD; MATERIALS
		LIMA	HUAROCHIRÍ, CORREGIMIENTO DE (JURISDICCIÓN)	Datura sanguinea	VERTEBRATE POISONS; MEDICINES
		LIMA	HUAROCHIRÍ, CORREGIMIENTO DE (JURISDICCIÓN)	Euphorbia huanchahana	VERTEBRATE POISONS; MEDICINES
		LIMA	HUAROCHIRÍ, CORREGIMIENTO DE (JURISDICCIÓN)	Jarava ichu	ANIMAL FOOD; MATERIALS; FUELS
		LIMA	HUAROCHIRÍ, CORREGIMIENTO DE (JURISDICCIÓN)	Krameria triandra	MATERIALS; FUELS; MEDICINES; COSMETICS
		LIMA	HUAROCHIRÍ, CORREGIMIENTO DE (JURISDICCIÓN)	Loasa grandiflora	MEDICINES
		LIMA	HUAROCHIRÍ, CORREGIMIENTO DE (JURISDICCIÓN)	Loasa punicea	MEDICINES
		LIMA	HUAROCHIRÍ, CORREGIMIENTO DE (JURISDICCIÓN)	Malpighia nitida	FOOD; MEDICINES
		LIMA	HUAROCHIRÍ, CORREGIMIENTO DE (JURISDICCIÓN)	Margyricarpus setosus	FOOD; MEDICINES
		LIMA	HUAROCHIRÍ, CORREGIMIENTO DE (JURISDICCIÓN)	Mespilus nitida	MEDICINES
		LIMA	HUAROCHIRÍ, CORREGIMIENTO DE (JURISDICCIÓN)	Molina ferruginea	MEDICINES
		LIMA	HUAROCHIRÍ, CORREGIMIENTO DE (JURISDICCIÓN)	Monnina salicifolia	COSMETICS
		LIMA	HUAROCHIRÍ, CORREGIMIENTO DE (JURISDICCIÓN)	Mutisia acuminata	MEDICINES
		LIMA	HUAROCHIRÍ, CORREGIMIENTO DE (JURISDICCIÓN)	Oxalis okas	FOOD
		LIMA	HUAROCHIRÍ, CORREGIMIENTO DE (JURISDICCIÓN)	Periphragmos uniflorus
		LIMA	HUAROCHIRÍ, CORREGIMIENTO DE (JURISDICCIÓN)	Piper peltatum	FOOD ADDITIVES; MATERIALS; MEDICINES; COSMETICS
		LIMA	HUAROCHIRÍ, CORREGIMIENTO DE (JURISDICCIÓN)	Polygala coerulea	COSMETICS
		LIMA	HUAROCHIRÍ, CORREGIMIENTO DE (JURISDICCIÓN)	Polypodium calaguala	MEDICINES
		LIMA	HUAROCHIRÍ, CORREGIMIENTO DE (JURISDICCIÓN)	Polypodium lanceolatum	MEDICINES
		LIMA	HUAROCHIRÍ, CORREGIMIENTO DE (JURISDICCIÓN)	Quinchamalium	MEDICINES
		LIMA	HUAROCHIRÍ, CORREGIMIENTO DE (JURISDICCIÓN)	Quinchamalium procumbens	MEDICINES
		LIMA	HUAROCHIRÍ, CORREGIMIENTO DE (JURISDICCIÓN)	Salvia sagittata	FOOD ADDITIVES; MEDICINES
		LIMA	HUAROCHIRÍ, CORREGIMIENTO DE (JURISDICCIÓN)	Scorzonera peruviana	FOOD; MEDICINES
		LIMA	HUAROCHIRÍ, CORREGIMIENTO DE (JURISDICCIÓN)	Tagetes cimicifera	FOOD ADDITIVES
		LIMA	HUAROCHIRÍ, CORREGIMIENTO DE (JURISDICCIÓN)	Tillandsia usneoides	MEDICINES
		LIMA	HUAROCHIRÍ, CORREGIMIENTO DE (JURISDICCIÓN)	Vermifuga corymbosa	MEDICINES
-11.0699	-77.5987	LIMA	HUAURA			72.1	19.7	23	13	557	2	Thermotropical ultra-hyperarid
		LIMA	HUAURA	Annona muricata	FOOD
		LIMA	HUAURA	Annona reticulata	FOOD
		LIMA	HUAURA	Aster rhombeus	COSMETICS
		LIMA	HUAURA	Aster verticillatus
		LIMA	HUAURA	Cassia tora	MEDICINES
		LIMA	HUAURA	Commelina tuberosa
		LIMA	HUAURA	Cordia lutea	MEDICINES
		LIMA	HUAURA	Cordia rotundifolia	MEDICINES
		LIMA	HUAURA	Crescentia cujete	MEDICINES
		LIMA	HUAURA	Croton piñoncillos	SOCIAL USES; VERTEBRATE POISONS; MEDICINES
		LIMA	HUAURA	Dianthera acuminata	FOOD ADDITIVES
		LIMA	HUAURA	Dolichos lablab	FOOD
		LIMA	HUAURA	Dolichos soja	FOOD
		LIMA	HUAURA	Ferraria lutea	FOOD; ANIMAL FOOD
		LIMA	HUAURA	Hydrolea urens
		LIMA	HUAURA	Melia azedarach	COSMETICS
		LIMA	HUAURA	Mimosa latisiliqua	VERTEBRATE POISONS
		LIMA	HUAURA	Mimosa punctata	MEDICINES
		LIMA	HUAURA	Molina parviflora	MEDICINES; COSMETICS
		LIMA	HUAURA	Passiflora foetida	FOOD; MEDICINES; COSMETICS
		LIMA	HUAURA	Passiflora tiliifolia	FOOD; FOOD ADDITIVES; ANIMAL FOOD; MEDICINES
		LIMA	HUAURA	Phaseolus alatus
		LIMA	HUAURA	Poinciana paipai	MATERIALS
		LIMA	HUAURA	Poinciana pai-pai	MATERIALS
		LIMA	HUAURA	Sapindus saponaria	MATERIALS; MEDICINES
		LIMA	HUAURA	Sida moschata	COSMETICS
		LIMA	HUAURA	Tessaria dentata	MATERIALS; FUELS
-11.0704	-77.5986	LIMA	HUAURA (HOSPITAL ORCHARD)			71.8	19.7	23	13	557	2	Thermotropical ultra-hyperarid
		LIMA	HUAURA (HOSPITAL ORCHARD)	Crescentia cujete	MEDICINES
		LIMA	HUAURA (HOSPITAL ORCHARD)	Melia azedarach	COSMETICS
-12.0447	-77.0274	LIMA	HUERTA DE PIZARRO (LIMA)			160.8	19	23	12	540	10	Thermotropical hyperarid
		LIMA	HUERTA DE PIZARRO (LIMA)	Erythrina picta	FOOD
-11.098	-77.4082	LIMA	HUMAYA, HACIENDA DE			320	20.2	23	13	562	2	Thermotropical ultra-hyperarid
		LIMA	HUMAYA, HACIENDA DE	Caesalpinia microphylla	MATERIALS
-12.0469	-77.0219	LIMA	IGLESIA AND CONVENTO DE LA BUENA MUERTE (LIMA)			171.7	18.7	23	12	537	10	Thermotropical hyperarid
		LIMA	IGLESIA AND CONVENTO DE LA BUENA MUERTE (LIMA)	Aristolochia	MEDICINES
-11.4685	-77.2706	LIMA	JECUÁN			112.4	19.4	29	16	644	1	Thermotropical ultra-hyperarid
		LIMA	JECUÁN	Atriplex crystallina
		LIMA	JECUÁN	Cuscuta americana
		LIMA	JECUÁN	Ipomoea acuminata
		LIMA	JECUÁN	Loasa hispida	VERTEBRATE POISONS
		LIMA	JECUÁN	Mentzelia aspera
		LIMA	JECUÁN	Mirabilis dichotoma
		LIMA	JECUÁN	Solanum tuberosum	FOOD
		LIMA	JECUÁN	Spilanthes multiflora	MEDICINES
-11.3754	-77.361	LIMA	LACHAY, LOMAS DE			294.8	19.7	28	15	627	26	Thermotropical hyperarid
		LIMA	LACHAY, LOMAS DE	Calyxhymenia ovata
		LIMA	LACHAY, LOMAS DE	Loasa bipinnatifida
		LIMA	LACHAY, LOMAS DE	Loasa nitida
		LIMA	LACHAY, LOMAS DE	Malope moschata
		LIMA	LACHAY, LOMAS DE	Mentzelia fulva
		LIMA	LACHAY, LOMAS DE	Tradescantia latifolia
-12.046	-77.0305	LIMA	LIMA			159	18.7	23	12	537	10	Thermotropical hyperarid
		LIMA	LIMA	Achillea urens	MEDICINES
		LIMA	LIMA	Ageratum conyzoides	MEDICINES
		LIMA	LIMA	Alstroemeria peregrina	FOOD; MEDICINES
		LIMA	LIMA	Amaranthus albus	FOOD
		LIMA	LIMA	Amaranthus retroflexus	FOOD
		LIMA	LIMA	Ambrosia maritima	MATERIALS; MEDICINES; COSMETICS
		LIMA	LIMA	Annona parviflora	FOOD; MATERIALS
		LIMA	LIMA	Annona squamosa	FOOD; SOCIAL USES; COSMETICS
		LIMA	LIMA	Argemone mexicana	SOCIAL USES; MEDICINES; ENVIROMENTAL USES
		LIMA	LIMA	Asclepias hastata	MEDICINES
		LIMA	LIMA	Aster rhombeus	COSMETICS
		LIMA	LIMA	Baccharis chilca	MEDICINES
		LIMA	LIMA	Baccharis ivifolia	MEDICINES; COSMETICS
		LIMA	LIMA	Baccharis scandens	MEDICINES; COSMETICS
		LIMA	LIMA	Begonia nitida	MEDICINES
		LIMA	LIMA	Begonia tuberosa	MEDICINES
		LIMA	LIMA	Bixa orellana	FOOD ADDITIVES; MATERIALS
		LIMA	LIMA	Boerhavia scandens	MEDICINES
		LIMA	LIMA	Buddleja occidentalis	MEDICINES
		LIMA	LIMA	Caballeria oblonga	FUELS
		LIMA	LIMA	Caesalpinia paipai	MATERIALS
		LIMA	LIMA	Caesalpinia tara	MATERIALS
		LIMA	LIMA	Calceolaria pinnata	MEDICINES
		LIMA	LIMA	Calytriplex obovata	MEDICINES
		LIMA	LIMA	Campomanesia lineatifolia	FOOD; COSMETICS
		LIMA	LIMA	Cassia tenuissima	MEDICINES
		LIMA	LIMA	Cassia tora	MEDICINES
		LIMA	LIMA	Castiglionia lobata	SOCIAL USES; MEDICINES
		LIMA	LIMA	Cedrela odorata	MATERIALS; COSMETICS
		LIMA	LIMA	Centaurea napifolia	MEDICINES
		LIMA	LIMA	Cerbera thevetia	MATERIALS; SOCIAL USES
		LIMA	LIMA	Cestrum auriculatum	MEDICINES
		LIMA	LIMA	Cestrum diurnum	MEDICINES
		LIMA	LIMA	Chenopodium album	FOOD; MEDICINES
		LIMA	LIMA	Chenopodium ambrosidides	FOOD; MEDICINES
		LIMA	LIMA	Chenopodium canescens	MEDICINES
		LIMA	LIMA	Chenopodium murale	MEDICINES
		LIMA	LIMA	Cleome pentaphylla	COSMETICS
		LIMA	LIMA	Commelina virginica
		LIMA	LIMA	Conyza cinerea	MATERIALS
		LIMA	LIMA	Cordia lutea	MEDICINES
		LIMA	LIMA	Cordia rotundifolia	MEDICINES
		LIMA	LIMA	Cordia sebestena	MEDICINES
		LIMA	LIMA	Crescentia cujete	MATERIALS; MEDICINES; ENVIROMENTAL USES
		LIMA	LIMA	Croton arboreus	MEDICINES
		LIMA	LIMA	Croton balsamifer	COSMETICS
		LIMA	LIMA	Cymbaria enervia	MEDICINES
		LIMA	LIMA	Cynanchum racemosum	SOCIAL USES; COSMETICS
		LIMA	LIMA	Cynanchum suberosum	SOCIAL USES
		LIMA	LIMA	Datura arborea	MEDICINES
		LIMA	LIMA	Datura stramonium	SOCIAL USES; VERTEBRATE POISONS
		LIMA	LIMA	Dolichos uncinatus	MEDICINES
		LIMA	LIMA	Duhamelia glabra	FUELS
		LIMA	LIMA	Elaterium pedatum	FOOD
		LIMA	LIMA	Equisetum giganteum	VERTEBRATE POISONS
		LIMA	LIMA	Equisetum repens	MATERIALS; VERTEBRATE POISONS
		LIMA	LIMA	Erythrina picta	FOOD; SOCIAL USES
		LIMA	LIMA	Eugenia uniflora	FOOD; COSMETICS
		LIMA	LIMA	Eupatorium scandens	MEDICINES
		LIMA	LIMA	Euphorbia chamaesyce	MEDICINES
		LIMA	LIMA	Euphorbia hirta	MEDICINES
		LIMA	LIMA	Euphorbia hypericifolia	MEDICINES
		LIMA	LIMA	Ferraria	ENVIROMENTAL USES
		LIMA	LIMA	Fumaria officinalis	MEDICINES
		LIMA	LIMA	Galinsoga quadriradiata	MEDICINES
		LIMA	LIMA	Galinsoga quinqueradiata	MEDICINES
		LIMA	LIMA	Galvezia limensis
		LIMA	LIMA	Gentiana canchalagua	MEDICINES
		LIMA	LIMA	Geranium moschatum	ANIMAL FOOD
		LIMA	LIMA	Helianthus obliquus	MEDICINES
		LIMA	LIMA	Hibiscus esculentus	FOOD
		LIMA	LIMA	Hydrocotyle multiflora	MEDICINES
		LIMA	LIMA	Hydrocotyle quinqueflora	MEDICINES
		LIMA	LIMA	Hydrocotyle tribotrys	MEDICINES
		LIMA	LIMA	Illecebrum achyrantha	MATERIALS
		LIMA	LIMA	Impatiens cornuta	SOCIAL USES
		LIMA	LIMA	Indigofera tinctoria	MATERIALS
		LIMA	LIMA	Juglans americana	MATERIALS
		LIMA	LIMA	Jussiaea grandiflora	MEDICINES
		LIMA	LIMA	Jussiaea repens	FOOD
		LIMA	LIMA	Lantana camara	MEDICINES; COSMETICS
		LIMA	LIMA	Lantana rugosa	MEDICINES; COSMETICS
		LIMA	LIMA	Laurus persea	FOOD
		LIMA	LIMA	Limonia trifoliata	FOOD; MEDICINES
		LIMA	LIMA	Linum prostratum	MEDICINES
		LIMA	LIMA	Loasa aspera	MEDICINES
		LIMA	LIMA	Loasa bipinnatifida	MEDICINES
		LIMA	LIMA	Loasa nitida	MEDICINES
		LIMA	LIMA	Lupinus hirsutus	FOOD
		LIMA	LIMA	Lycium aggregatum	FUELS
		LIMA	LIMA	Malpighia nitida	FOOD; MEDICINES
		LIMA	LIMA	Malpighia punicifolia	FOOD; FOOD ADDITIVES; ENVIROMENTAL USES; COSMETICS
		LIMA	LIMA	Malva peruviana	MEDICINES
		LIMA	LIMA	Malva scoparia	MATERIALS
		LIMA	LIMA	Mammea americana	FOOD
		LIMA	LIMA	Mentha gentilis	FOOD ADDITIVES
		LIMA	LIMA	Mimosa farnesiana	SOCIAL USES; ENVIROMENTAL USES; COSMETICS
		LIMA	LIMA	Mimosa inga	FOOD
		LIMA	LIMA	Mimosa latisiliqua	VERTEBRATE POISONS
		LIMA	LIMA	Mimosa pernambucana	MEDICINES
		LIMA	LIMA	Mimosa punctata	MEDICINES
		LIMA	LIMA	Molina parviflora	MEDICINES; COSMETICS
		LIMA	LIMA	Molina scandens	MEDICINES
		LIMA	LIMA	Molina striata	MEDICINES
		LIMA	LIMA	Momordica pedata	FOOD
		LIMA	LIMA	Musa	FOOD; VERTEBRATE POISONS; COSMETICS
		LIMA	LIMA	Musa sapientum	FOOD
		LIMA	LIMA	Narcissus amancaes	SOCIAL USES; MEDICINES
		LIMA	LIMA	Nolana prostrata
		LIMA	LIMA	Ornithogalum corymbosum	SOCIAL USES
		LIMA	LIMA	Oxalis violacea	MATERIALS
		LIMA	LIMA	Pancratium littorale	SOCIAL USES
		LIMA	LIMA	Paspalum purpureum	ANIMAL FOOD
		LIMA	LIMA	Passiflora foetida	FOOD; MEDICINES; COSMETICS
		LIMA	LIMA	Passiflora punctata	FOOD; SOCIAL USES; COSMETICS
		LIMA	LIMA	Passiflora quadrangularis	COSMETICS
		LIMA	LIMA	Passiflora tetrangularis	FOOD
		LIMA	LIMA	Passiflora tiliifolia	FOOD; FOOD ADDITIVES; ANIMAL FOOD; MEDICINES
		LIMA	LIMA	Peperomia crystallina	MEDICINES; COSMETICS
		LIMA	LIMA	Peperomia inaequalifolia	FOOD ADDITIVES; MEDICINES
		LIMA	LIMA	Physalis angulata	MEDICINES
		LIMA	LIMA	Physalis pubescens	FOOD; VERTEBRATE POISONS; ENVIROMENTAL USES; COSMETICS
		LIMA	LIMA	Pinus pinea	MATERIALS
		LIMA	LIMA	Piper cristallina	FOOD ADDITIVES; MATERIALS; MEDICINES; COSMETICS
		LIMA	LIMA	Piper peltatum	FOOD ADDITIVES; MATERIALS; MEDICINES; COSMETICS
		LIMA	LIMA	Piper verticillatum	FOOD ADDITIVES; MATERIALS; MEDICINES; COSMETICS
		LIMA	LIMA	Plumeria rosea	SOCIAL USES
		LIMA	LIMA	Poinciana bijugata	MATERIALS
		LIMA	LIMA	Polypodium calaguala	MEDICINES
		LIMA	LIMA	Polypodium unitum	MEDICINES
		LIMA	LIMA	Prunus virginiana	FOOD
		LIMA	LIMA	Psidium palillo	ENVIROMENTAL USES; COSMETICS
		LIMA	LIMA	Psoralea capitata	MEDICINES
		LIMA	LIMA	Salix heptandra	MATERIALS
		LIMA	LIMA	Salvia procumbens	MEDICINES
		LIMA	LIMA	Sapindus saponaria	MATERIALS; MEDICINES
		LIMA	LIMA	Schinus molle	FOOD ADDITIVES
		LIMA	LIMA	Sesuvium portulacastrum	FOOD; MATERIALS
		LIMA	LIMA	Sida betonicaefolia	MEDICINES
		LIMA	LIMA	Sida filiformis	COSMETICS
		LIMA	LIMA	Sida frutescens	COSMETICS
		LIMA	LIMA	Solanum angulatum	FOOD ADDITIVES; VERTEBRATE POISONS; ENVIROMENTAL USES; COSMETICS
		LIMA	LIMA	Solanum lycopersicum	FOOD
		LIMA	LIMA	Solanum montanum	ANIMAL FOOD
		LIMA	LIMA	Solanum tuberosum	FOOD
		LIMA	LIMA	Solanum variegatum	FOOD; VERTEBRATE POISONS
		LIMA	LIMA	Spilanthes multiflora	MEDICINES
		LIMA	LIMA	Spilanthes urens	MEDICINES
		LIMA	LIMA	Spondias mombin	FOOD
		LIMA	LIMA	Tagetes ciliata	FOOD ADDITIVES
		LIMA	LIMA	Tagetes minuta	FOOD ADDITIVES
		LIMA	LIMA	Tessaria dentata	MATERIALS; FUELS
		LIMA	LIMA	Theobroma cacao	FOOD
		LIMA	LIMA	Thlaspi foetidum	MEDICINES
		LIMA	LIMA	Tropaeolum majus	FOOD; MEDICINES
		LIMA	LIMA	Tropaeolum peregrinum	ENVIROMENTAL USES
		LIMA	LIMA	Valeriana laciniata	MEDICINES
		LIMA	LIMA	Verbena maestrante	MEDICINES
		LIMA	LIMA	Verbena officinalis	SOCIAL USES; MEDICINES
		LIMA	LIMA	Verbesina biflora	MEDICINES
		LIMA	LIMA	Verbesina pacoyuyo	MEDICINES
		LIMA	LIMA	Vermifuga corymbosa	MEDICINES
		LIMA	LIMA	Vermifuga quinquenervis	MEDICINES
		LIMA	LIMA	Waltheria indica	FUELS
		LIMA	LIMA	Xuarezia biflora	FOOD
-11.9689	-76.994	LIMA	LURIGANCHO (SAN JUAN DE LURIGANCHO)			264.6	19.6	29	18	666	10	Thermotropical hyperarid
		LIMA	LURIGANCHO (SAN JUAN DE LURIGANCHO)	Amaryllis aurea
		LIMA	LURIGANCHO (SAN JUAN DE LURIGANCHO)	Bauhinia aculeata
		LIMA	LURIGANCHO (SAN JUAN DE LURIGANCHO)	Equisetum giganteum
		LIMA	LURIGANCHO (SAN JUAN DE LURIGANCHO)	Loasa bipinnatifida
		LIMA	LURIGANCHO (SAN JUAN DE LURIGANCHO)	Pitcairnia ferruginea
-12.2734	-76.869	LIMA	LURÍN			11.9	18.4	23	12	534	10	Thermotropical hyperarid
		LIMA	LURÍN	Atropa umbellata
		LIMA	LURÍN	Baccharis chilca	MEDICINES
		LIMA	LURÍN	Campomanesia lineatifolia	FOOD; COSMETICS
		LIMA	LURÍN	Cardiospermum halicacabum
		LIMA	LURÍN	Cassia nigra	FUELS; MEDICINES
		LIMA	LURÍN	Cassia tenuissima	MEDICINES
		LIMA	LURÍN	Cassia tora	MEDICINES
		LIMA	LURÍN	Cordia lutea	MEDICINES
		LIMA	LURÍN	Cordia rotundifolia	MEDICINES
		LIMA	LURÍN	Croton balsamifer	COSMETICS
		LIMA	LURÍN	Dolichos lablab	FOOD
		LIMA	LURÍN	Erythrina corallodendron	MEDICINES; ENVIROMENTAL USES
		LIMA	LURÍN	Evolvulus villosus
		LIMA	LURÍN	Gentiana canchalagua	MEDICINES
		LIMA	LURÍN	Juglans americana	MATERIALS
		LIMA	LURÍN	Lantana camara	MEDICINES
		LIMA	LURÍN	Lobelia decurrens	VERTEBRATE POISONS; MEDICINES
		LIMA	LURÍN	Mimosa inga	FOOD
		LIMA	LURÍN	Mimosa punctata	MEDICINES
		LIMA	LURÍN	Mirabilis glutinosa
		LIMA	LURÍN	Narcissus amancaes	SOCIAL USES; MEDICINES
		LIMA	LURÍN	Passiflora foetida	FOOD; MEDICINES; COSMETICS
		LIMA	LURÍN	Passiflora quadrangularis	COSMETICS
		LIMA	LURÍN	Passiflora tiliifolia	FOOD; FOOD ADDITIVES; ANIMAL FOOD; MEDICINES
		LIMA	LURÍN	Phaseolus vexillatus	COSMETICS
		LIMA	LURÍN	Plumeria rosea	SOCIAL USES
		LIMA	LURÍN	Sesuvium portulacastrum	FOOD; MATERIALS
		LIMA	LURÍN	Thlaspi foetidum	MEDICINES
		LIMA	LURÍN	Verbena maestrante	MEDICINES
		LIMA	LURÍN	Xuarezia biflora	FOOD
-12.0902	-77.0659	LIMA	MAGDALENA (MAGDALENA DEL MAR)			74	18.6	23	12	536	10	Thermotropical hyperarid
		LIMA	MAGDALENA (MAGDALENA DEL MAR)	Amaryllis aurea
		LIMA	MAGDALENA (MAGDALENA DEL MAR)	Cissus compressicaulis
		LIMA	MAGDALENA (MAGDALENA DEL MAR)	Heteranthera reniformis
		LIMA	MAGDALENA (MAGDALENA DEL MAR)	Sobreyra oblonga
		LIMA	MAGDALENA (MAGDALENA DEL MAR)	Sobreyra sessilifolia
-12.122	-77.0245	LIMA	MIRAFLORES			92.3	18.8	23	12	608	10	Thermotropical hyperarid
		LIMA	MIRAFLORES	Bauhinia aculeata
		LIMA	MIRAFLORES	Lantana camara	MEDICINES
		LIMA	MIRAFLORES	Phaseolus alatus
		LIMA	MIRAFLORES	Physalis angulata
		LIMA	MIRAFLORES	Tagetes minuta	COSMETICS
-11.4527	-76.62	LIMA	OBRAJILLO			2709.5	11.3	12.1	2.3	257	850	Supratropical subhumid
		LIMA	OBRAJILLO	Achyranthes atra
		LIMA	OBRAJILLO	Baitaria acaulis
		LIMA	OBRAJILLO	Calceolaria angustiflora
		LIMA	OBRAJILLO	Krameria triandra	MATERIALS; FUELS; MEDICINES; COSMETICS
		LIMA	OBRAJILLO	Saracha contorta	MEDICINES
		LIMA	OBRAJILLO	Saracha dentata	MEDICINES
		LIMA	OBRAJILLO	Saracha punctata	MEDICINES
		LIMA	OBRAJILLO	Scutellaria coccinea
-12.2579	-76.9007	LIMA	PACHACAMAC			30.3	18.2	23	12	532	10	Thermotropical hyperarid
		LIMA	PACHACAMAC	Bauhinia aculeata
		LIMA	PACHACAMAC	Cassia nigra	FUELS; MEDICINES
		LIMA	PACHACAMAC	Cassia tenuissima	MEDICINES
		LIMA	PACHACAMAC	Croton balsamifer	COSMETICS
		LIMA	PACHACAMAC	Lippia geminata	MEDICINES
		LIMA	PACHACAMAC	Lithospermum dichotomum
		LIMA	PACHACAMAC	Pancratium flavum
-11.6065	-77.2186	LIMA	PASAMAYO			52.4	19.1	29	16	641	1	Thermotropical ultra-hyperarid
		LIMA	PASAMAYO	Bowlesia palmata
		LIMA	PASAMAYO	Calyxhymenia ovata
		LIMA	PASAMAYO	Physalis prostrata
		LIMA	PASAMAYO	Sida moschata	COSMETICS
		LIMA	PASAMAYO	Solanum tuberosum	FOOD
		LIMA	PASAMAYO	Spilanthes multiflora	MEDICINES
		LIMA	PASAMAYO	Tradescantia latifolia
-11.0743	-77.6106	LIMA	PERALBILLO			57	19.7	23	13	557	2	Thermotropical ultra-hyperarid
		LIMA	PERALBILLO	Dianthera acuminata	FOOD ADDITIVES
		LIMA	PERALBILLO	Sida capitata
[truncated: 238 more rows]
