# Supplementary material for: Biogeographical Relationships and Diversity in the Peruvian Flora Reported by Hipólito Ruiz and José Pavón: Vegetation, Uses and Anthropology
Source: Biology (Basel). 2023 Feb 13;12(2):294. doi: 10.3390/biology12020294 (PMC9953382; doi:10.3390/biology12020294)
Supplement: Supplementary file 1 [file biology-12-00294-s001.zip › Supplementary Table S3.xlsx]

## Sheet: Hoja1
Table S3. Species number per locality, decimal coordinates, and altitude of the localities of the Royal Spanish Botanical Expedition to the Viceroyalty of Peru
Locality	Species number per locality	Latitudinal coordinates	Longitudinal coordinates	Altitude (m)
ACHAPATUNAM	3	-9.75901	-75.8949	3220.8
ACOBAMBA	41	-11.3524	-75.6581	2948.5
ACOMAYO	45	-9.80161	-76.0706	2093.8
ACOTAMA	1	-11.142	-77.0653	1381.1
AMANCAES, LOMAS DE (LIMA)	37	-11.9972	-77.0307	732.6
AMBO	13	-10.1263	-76.2046	2056.8
ANDAHUASI, HACIENDA DE	1	-11.1473	-77.2443	578.7
ATIQUIPA, LOMAS DE	41	-15.77	-74.3776	765.1
AYABACA	2	-4.64049	-79.7155	2720.9
BOMBÓN, MESETA DE	19	-10.9148	-76.3033	4106.6
CAJAMARCA, CORREGIMIENTO DE (JURISDICCIÓN)	3	-7.15741	-78.5177	2728.3
CAJAMARQUILLA	2	-10.5343	-76.1854	3384.1
CAJATAMBO, PROVINCIA DE	25	-11.0372	-77.097	1002.8
CALLAO	2	-12.0608	-77.1457	9.2
CAMANÁ	45	-16.6235	-72.7105	16.7
CANCHAN	6	-9.92056	-76.3099	1991
CANI (SAN PEDRO DE CANI)	1	-9.88647	-76.3862	2931.6
CANTA	132	-11.4691	-76.6235	2823.7
CAÑETE, CORREGIMIENTO DE (JURISDICCIÓN)	6	-13.0772	-76.3865	43.6
CARPIS (SAN PEDRO DE CARPISH)	5	-9.69643	-76.0867	2480.4
CASACANCHA (CASHAPAMPA; QUEBRADA DE CASACANCHA)	1	-11.2918	-76.4037	4401.5
CASAPE	8	-9.51066	-75.9362	786.9
CASAPILLO	5	-9.5095	-75.9574	1198.2
CAYUMBA	2	-9.49464	-75.9529	777.6
CERCADO DE LIMA	31	-12.046	-77.0305	159
CERRO DE LA VIUDA (CORDILLERA)	1	-11.3757	-76.4359	4436.3
CHACAHUASI (OR CASA DEL PUENTE)	83	-9.68399	-75.8536	997.3
CHACHAPOYAS, CORREGIMIENTO DE (JURISDICCIÓN)	1	-6.22984	-77.8724	2340.2
CHACLACAYO, HACIENDA DE	2	-11.976	-76.7698	660.5
CHAGLLA	52	-9.8448	-75.903	3020.4
CHALLANA	7	-9.63437	-76.0653	1592.1
CHANCAY	434	-11.5628	-77.2699	46.5
CHANCHAMAYO (LA MERCED)	11	-11.0729	-75.3396	761.5
CHAUCHA	1	-10.2156	-76.2025	3158.4
CHAULAN	2	-10.0565	-76.4855	3559.1
CHAVÍN (DE PARIARCA)	4	-9.42406	-76.771	3381.5
CHENIÇO (CHINIZO)	3	-10.0365	-75.5668	728.2
CHICO PLAYA	150	-9.23881	-76.3279	841.6
CHIHUANGALA	1	-9.55838	-75.9294	1277.4
CHILCA	1	-12.5195	-76.7385	10.6
CHINCHAO	514	-9.65655	-76.0682	1888
CHINCHAYCOCHA, LAGUNA DE	1	-11.0184	-76.102	4080
CHIRINOS, PARTIDO DE	1	-5.3054	-78.8719	1418.7
CHIUCHIN	39	-10.9263	-76.7858	2681.2
CHORRILLOS	1	-12.187	-77.0079	25
CHULQUILLO, HACIENDA (CHULQUI)	1	-9.83996	-76.1237	1812.8
CHUNCHUYACU	1	-11.0838	-75.3293	772.3
CHURUPALLANA (MOUNTAINS)	36	-11.2021	-75.6226	3838.3
COLLA OR SAN TEODORO DE COLLA	3	-11.2306	-75.3485	1160.4
COLLIQUE, HACIENDA DE	1	-11.9161	-77.0392	174.4
COLQUIJIRCA	1	-10.7552	-76.2599	4242.6
CONCHUCOS, CORREGIMIENTO DE (JURISDICCIÓN)	1	-9.34615	-77.171	3101.3
CORMILLA, LADERA DE	3	-9.83873	-75.8266	1779.6
CUCHERO (SAN JUAN DE COCHEROS)	379	-9.54116	-75.9375	1260.2
CUENTAS DE INDIAS (ORCHARDS ON THE OUTSKIRTS OF LIMA)	1	-12.0434	-77.0418	139
CULLAY (CULLHUAY)	5	-11.4029	-76.5278	3630.3
CURIS	30	-11.42	-75.6746	3134.3
CUSI (CUSHI)	1	-9.96482	-75.6975	1773.2
CUZCO OR CUSCO	2	-13.5326	-71.9675	3333.7
EL DIEZMO, HACIENDA DE	5	-10.9849	-76.2811	4106.9
ESQUIVEL, HACIENDA DE	2	-11.5027	-77.2279	146.1
GUANCABAMBA (HUANCABAMBA)	2	-5.239	-79.4508	1936.9
HACAYBAMBA, LAGUNA DE	1	-11.3698	-76.4399	4399
HIGUERAS	1	-9.92227	-76.3587	2115.8
HORNILLOS	1	-11.6879	-76.8803	814.4
HUACHO	3	-11.1086	-77.6104	35.7
HUAMALIES, CORREGIMIENTO DE (JURISDICCIÓN)	23	-9.54996	-76.8167	3440
HUAMANGA, CORREGIMIENTO DE (JURISDICCIÓN)	1	-13.1604	-74.2258	2751.8
HUAMATANGA	1	-11.4991	-76.7491	3388.7
HUANCAVELICA, GOBERNACIÓN DE (JURISDICCIÓN)	2	-12.7864	-74.9765	3676.2
HUÁNUCO	577	-9.93216	-76.2386	1895.3
HUARAL	5	-11.4967	-77.2118	174
HUARANDOZA, HACIENDA DE	1	-5.19888	-78.7679	1047.4
HUARIACA	19	-10.4429	-76.1878	2950.9
HUAROCHIRÍ, CORREGIMIENTO DE (JURISDICCIÓN)	56	-11.8421	-76.3806	2405.3
HUASAHUASI	298	-11.2651	-75.6494	2746.2
HUAURA	79	-11.0699	-77.5987	72.1
HUAURA (HOSPITAL ORCHARD)	2	-11.0704	-77.5986	71.8
HUAYABAL, QUEBRADA DE	21	-11.186	-75.4671	1459.3
HUAYLAHUICHAN	5	-11.3577	-75.6047	2918.8
HUERTA DE PIZARRO (LIMA)	1	-12.0447	-77.0274	160.8
HUICHAY, HACIENDA DE AND QUEBRADA DE (CASAMACHAY)	12	-11.4419	-75.7895	3601.2
HUMAYA, HACIENDA DE	1	-11.098	-77.4082	320
ICA	17	-14.0766	-75.7342	406
IGLESIA AND CONVENTO DE LA BUENA MUERTE (LIMA)	1	-12.0469	-77.0219	171.7
ISCUTUNAM	22	-9.70807	-75.8598	1311.7
JAÉN DE BRACAMOROS (JAÉN)	12	-5.70929	-78.8078	731.7
JAUJA	18	-11.7759	-75.5003	3390.4
JECUÁN	34	-11.4685	-77.2706	112.4
LA OROYA	1	-11.5198	-75.9002	3728.4
LA QUINUA	1	-10.6156	-76.1791	3628.1
LACHAY, LOMAS DE	6	-11.3754	-77.361	294.8
LAMAS	1	-6.4219	-76.5161	805.4
LANCO	6	-11.2628	-75.6017	2636.4
LAURICOCHA, LAGO	2	-10.3153	-76.6592	3857
LIMA	472	-12.046	-77.0305	159
LLAMAPAÑAUI	4	-9.82293	-75.8547	2168.6
LURIGANCHO (SAN JUAN DE LURIGANCHO)	11	-11.9689	-76.994	264.6
LURÍN	103	-12.2734	-76.869	11.9
MACORA, HACIENDA DE	65	-9.59775	-76.0134	1535.2
MAGDALENA (MAGDALENA DEL MAR)	7	-12.0902	-77.0659	74
MARIMARCHAHUA, HACIENDA DE	3	-9.61226	-76.0375	1257.7
MAYUBAMBA (MAYOBAMBA BAJO AND ALTO)	4	-9.75201	-76.0941	2489.7
MESAPATA	20	-9.58618	-76.0184	1385.9
MIRAFLORES	12	-12.122	-77.0245	92.3
MONOBAMBA	1	-11.3608	-75.3264	1464.7
MONZON	14	-9.27949	-76.3959	957.4
MOROCANCHA (VILCABAMBA-MOROCANCHA)	6	-11.3658	-75.6314	3005.2
MOYOBAMBA, JURISDICCIÓN CABECERA DE	1	-6.035	-76.9747	875.4
MUÑA	287	-9.83817	-75.8029	2073.5
NAUYAN RONDOS	14	-9.89693	-76.2652	2761
OBRAJILLO	19	-11.4527	-76.62	2709.5
PACHABAMBA	1	-9.85327	-76.1975	2077.3
PACHACAMAC	19	-12.2579	-76.9007	30.3
PALCA	65	-11.3464	-75.5686	2741.6
PALCAMAYO (TARMA)	3	-11.2957	-75.7727	3337.1
PAMPAHERMOSA	7	-8.07177	-76.6368	538.7
PAMPAMARCA	7	-9.63567	-75.8503	1049.9
PANAO	55	-9.90192	-75.9917	2527.8
PANATAHUAS, MONTAÑAS DE LOS (ETHNIC GROUP)	40	-9.77186	-75.8446	2920.1
PASAMAYO	10	-11.6065	-77.2186	52.4
PASCO (VILLA PASCO)	1	-10.7861	-76.2448	4171.2
PATY, HACIENDA DE	28	-9.68251	-76.0832	2243.9
PAYANCHACRA	1	-10.4153	-76.2355	3115.6
PERALBILLO	2	-11.0743	-77.6106	57
PICOY	4	-11.3244	-75.6906	3080.7
PILLAO (SAN PABLO DE PILLAO)	280	-9.78633	-75.9994	2938.5
PIÑAPATA (PIÑAYOJ)	2	-9.83906	-75.8825	3094.5
PIÑAPATA (CHINCHAO)	1	-9.6351	-76.0575	1894.3
PONGO, LOMAS DE (LAS LOMAS)	45	-15.3382	-74.7901	961.3
POZUZO (TILLINGO)	331	-10.0434	-75.5445	760.9
PUCARA (TARMA)	1	-11.2423	-75.342	1498.7
PUELLES, CERRO DE	3	-9.9101	-76.2498	2236.3
PUERTO MAIRO	1	-9.91912	-75.2599	249.2
PURUCHUCU	1	-12.0497	-76.9361	312.1
PUYAYA	1	-5.41125	-78.5248	1313.9
QUIPICO	1	-11.1333	-77.2886	502.7
QUIVES	5	-11.6683	-76.7896	1176.6
QUIVILLA	1	-9.59951	-76.7259	2945.6
RAMOS MONTES	1	-11.2494	-75.6217	3527.7
RETES, HACIENDA DE	2	-11.4741	-77.2265	158.8
RINCONADA	5	-9.81355	-75.7856	1775.7
RÍO ACARI	14	-15.4336	-74.616	161.2
RÍO HUALLAGA	4	-9.80579	-75.9396	1616
RÍO HUANCABAMBA	8	-10.0375	-75.5344	687.8
RÍO MARAÑÓN (JAÉN)	4	-5.70157	-78.6809	406
RÍO MARAYNIOC (RÍO AYMAMAYO AND QUEBRADA DE MARAYNIOC)	13	-11.3489	-75.4492	3535.7
RÍO RÍMAC	3	-12.0358	-77.0126	181.1
RÍO SIUSA	13	-11.2395	-75.5821	2759.8
RÍO TASO	1	-9.2227	-76.2792	817
RONDOS (SANTO DOMINGO DE RONDOS)	19	-10.2965	-76.1785	3246.6
ROSAPATA (MAYCHAYNIO), HACIENDA DE	7	-9.54888	-76.0122	996.6
SAN ANTONIO DE PLAYA GRANDE / PUEBLO NUEVO	66	-9.30335	-76.0761	703.4
SAN BUENAVENTURA	3	-11.4892	-76.662	2706.6
SAN CRISTÓBAL, CERRO DE (LIMA)	1	-12.0344	-77.0175	369.3
SAN JERÓNIMO DE SURCO	1	-11.884	-76.44	2024.1
SAN JUAN DE MATUCANA (MATUCANA)	4	-11.8455	-76.3867	2378.2
SAN JUAN DEL PAJATEN	1	-7.29965	-77.0527	424.6
SAN JUAN, HACIENDA DE	2	-12.1613	-76.9905	68.7
SAN MATEO	11	-11.7593	-76.3003	3158
SAN PEDRO DE MÁMA (RICARDO PALMA)	2	-11.9229	-76.6579	960.5
SAN RAFAEL	4	-10.3387	-76.1823	2694.6
SANTA ROSA DE OCOPA	3	-11.874	-75.2941	3383.2
SANTA ROSA DE SIRABAMBA	2	-9.79001	-76.3119	2856.7
SANTO DOMINGO, QUEBRADA AND RÍO DE	3	-9.83571	-75.8421	1578.7
SAPÁN (ZAPÁN), MONTAÑAS DE	1	-9.49061	-75.9284	1021.4
SARIA, CUESTA DE	5	-9.7413	-75.8671	2274.9
SARRIAPATA (TAMBO SARRIA)	4	-9.86906	-75.7701	3423.7
SAYÁN	5	-11.1348	-77.1932	667.2
SILLCAY, CERRO DE	3	-9.76662	-75.9443	2824.6
SURCO	36	-12.1457	-77.0046	83
TAMBILLO (UMARI)	4	-9.86374	-76.0443	2502.1
TAMBO NUEVO	20	-9.87347	-75.7708	3507.4
TAPO	1	-11.39	-75.5642	3127.7
TARMA	592	-11.4181	-75.687	3049.4
TARMATAMBO	8	-11.4731	-75.6835	3486
TORRE SIN AGUA	2	-9.82707	-75.8774	2669.8
TORREBLANCA, HACIENDA DE	15	-11.537	-77.2585	85.3
TORREHUASI (HUANACAURE)	1	-9.77623	-75.9142	2831.9
TRAMO	5	-10.0275	-75.6326	830.7
TULUMAYO	1	-9.28633	-75.8757	789.5
UCHIZA	11	-8.42101	-76.3526	506.7
VALLE (SANTA MARIA DEL VALLE)	1	-9.86324	-76.1706	1916.7
VITOC	117	-11.2093	-75.3354	946.3
YANAMAYO	1	-9.83115	-76.0655	1945.8
YANANO	1	-9.83073	-75.8653	2682.4
YANGAS	2	-11.6957	-76.8479	917.3
YASO	3	-11.5788	-76.739	1575.1
YAULI	1	-11.6666	-76.0858	4105.3
YAURICOCHA, CERRO DE (CERRO DE PASCO)	4	-10.6774	-76.2611	4096.6
YURACMAYO	2	-11.4701	-75.5262	3469
SUM →	6493
