# Supplementary material for: Biogeographical Relationships and Diversity in the Peruvian Flora Reported by Hipólito Ruiz and José Pavón: Vegetation, Uses and Anthropology
Source: Biology (Basel). 2023 Feb 13;12(2):294. doi: 10.3390/biology12020294 (PMC9953382; doi:10.3390/biology12020294)
Supplement: Supplementary file 1 [file biology-12-00294-s001.zip › Supplementary Table S4.xlsx]

## Sheet: Hoja1
Table S4. Thermicity index (It), annual precipitation (P in mm), and number of plants with specific uses in the localities of the Royal Spanish Botanical Expedition to the Viceroyalty of Peru
Order number according to the PCA and DCA	Locality	It	P	FOOD	FOOD ADDITIVES	ANIMAL FOOD	MATERIALS	FUELS	SOCIAL USES	VERTEBRATE POISONS	NON-VERTEBRATE POISONS	MEDICINES	ENVIROMENTAL USES	COSMETICS	SUM
2	ACOBAMBA	343	1356	3	0	0	2	0	0	0	0	4	0	1	10
3	ACOMAYO	409	1145	2	0	0	9	1	1	0	0	10	0	4	27
4	AMANCAES, LOMAS DE (LIMA)	642	8	0	1	0	1	0	2	0	0	4	1	3	12
5	AMBO	264	552	0	0	0	1	1	0	0	0	1	0	1	4
6	ANDAHUASI, HACIENDA DE	663	2	0	0	0	1	0	0	0	0	0	0	0	1
7	ATIQUIPA, LOMAS DE	527	110	0	0	0	0	0	0	0	0	1	0	1	2
8	BOMBÓN, MESETA DE	140	975	0	0	0	1	0	1	0	0	3	0	0	5
9	CAJAMARCA, CORREGIMIENTO DE (JURISDICCIÓN)	398	1335	0	0	0	1	0	0	0	0	3	0	0	4
10	CAJAMARQUILLA	219	991	0	0	0	1	1	0	0	0	1	0	0	3
11	CAJATAMBO, PROVINCIA DE	465	331	0	0	0	3	1	0	0	0	6	0	2	12
12	CANCHAN	489	654	0	0	0	1	1	0	1	0	3	0	1	7
13	CANTA	385	408	5	2	1	11	2	1	4	0	31	0	6	63
14	CAÑETE, CORREGIMIENTO DE (JURISDICCIÓN)	512	13	1	0	0	1	0	0	1	0	2	0	0	5
15	CARPIS (SAN PEDRO DE CARPISH)	337	1867	0	0	0	0	0	0	0	0	1	0	0	1
16	CASAPE	676	2065	0	0	0	0	0	0	0	0	1	0	0	1
17	CASAPILLO	573	2033	0	0	0	0	0	0	0	0	1	0	0	1
18	CAYUMBA	688	3058	0	0	0	0	0	0	0	0	1	0	0	1
19	CERCADO DE LIMA	541	10	0	0	1	0	0	3	0	0	5	1	0	10
20	CHACAHUASI (OR CASA DEL PUENTE)	621	1867	2	1	1	7	0	1	0	0	3	1	2	18
21	CHACHAPOYAS, CORREGIMIENTO DE (JURISDICCIÓN)	412	1469	0	0	0	1	0	0	0	0	1	0	0	2
22	CHAGLLA	262	1134	1	2	0	11	0	0	1	0	7	0	3	25
23	CHANCAY	642	1	26	8	7	22	6	12	6	0	75	7	20	189
24	CHANCHAMAYO (LA MERCED)	533	2116	5	0	0	2	0	0	0	0	0	0	2	9
25	CHICO PLAYA	628	1672	5	0	0	5	0	1	0	0	12	0	8	31
26	CHILCA	569	49	1	0	0	1	0	0	0	0	0	0	0	2
27	CHINCHAO	452	1867	27	6	3	44	0	1	2	2	18	5	27	135
28	CHINCHAYCOCHA, LAGUNA DE	98	1395	0	0	0	0	0	0	0	0	1	0	0	1
29	CHIUCHIN	446	331	2	0	0	3	0	0	0	0	8	0	1	14
30	CHULQUILLO, HACIENDA (CHULQUI)	501	1134	0	0	0	0	0	0	0	0	1	0	0	1
31	CHUNCHUYACU	686	1974	0	0	0	0	0	0	0	0	0	0	1	1
32	CHURUPALLANA (MONTAÑAS)	188	1474	4	0	0	1	0	0	1	0	0	1	0	7
33	COLLA OR SAN TEODORO DE COLLA	610	1690	1	0	0	0	0	0	0	0	0	0	0	1
34	CONCHUCOS, CORREGIMIENTO DE (JURISDICCIÓN)	222	972	1	0	0	0	0	0	0	0	1	0	0	2
35	CORMILLA, LADERA DE	500	1134	0	1	0	0	0	0	0	0	0	0	1	2
36	CUCHERO (SAN JUAN DE COCHEROS)	575	2106	21	6	1	47	0	1	2	1	26	3	23	131
37	CURIS	182	1330	1	0	0	0	0	0	0	0	1	0	0	2
38	CUZCO (OR CUSCO)	309	880	0	0	0	0	0	0	0	0	2	0	0	2
39	HIGUERAS	415	729	0	0	0	1	1	0	0	0	1	0	1	4
40	HUACHO	557	2	1	1	0	1	0	0	0	0	0	0	0	3
41	HUAMALIES, CORREGIMIENTO DE (JURISDICCIÓN)	232	1025.5	2	0	1	5	2	0	1	0	15	1	1	28
42	HUAMANGA, CORREGIMIENTO DE (JURISDICCIÓN)	474	557	0	0	0	0	0	0	0	0	1	0	0	1
43	HUAMATANGA	287	777	0	0	0	1	1	0	0	0	1	0	1	4
44	HUANCAVELICA, GOBERNACIÓN DE (JURISDICCIÓN)	246	821	0	0	1	1	1	0	0	0	1	0	0	4
45	HUÁNUCO	556	420	24	12	4	58	10	12	6	0	88	9	22	245
46	HUARAL	625	1	0	0	0	0	0	0	0	0	2	0	0	2
47	HUARIACA	323	813	0	0	0	5	2	0	0	0	2	0	2	11
48	HUAROCHIRÍ, CORREGIMIENTO DE (JURISDICCIÓN)	485	431.6	5	3	1	6	2	0	3	0	19	0	4	43
49	HUASAHUASI	398	1434	14	3	0	19	0	0	4	0	25	2	8	75
50	HUAURA	557	2	7	2	2	6	1	1	2	0	10	1	5	37
51	HUAURA (HOSPITAL ORCHARD)	557	2	0	0	0	1	0	0	0	0	1	1	1	4
52	HUAYABAL, QUEBRADA DE	498	1726	1	0	0	1	0	0	0	0	1	0	4	7
53	HUERTA DE PIZARRO (LIMA)	540	10	1	0	0	0	0	1	0	0	0	0	0	2
54	HUICHAY, HACIENDA DE AND QUEBRADA DE (CASAMACHAY)	192	1111	0	0	0	3	1	0	0	0	1	0	1	6
55	HUMAYA, HACIENDA DE	562	2	0	0	0	1	0	0	0	0	0	0	0	1
56	ICA	605	0	2	0	0	1	0	0	0	0	0	0	0	3
57	IGLESIA AND CONVENTO DE LA BUENA MUERTE (LIMA)	537	10	0	0	0	0	0	0	0	0	1	0	0	1
58	ISCUTUNAM	560	1867	0	0	0	4	0	0	0	0	2	1	0	7
59	JAÉN DE BRACAMOROS (JAÉN)	602	899	0	0	0	2	0	0	0	0	2	0	0	4
60	JAUJA	207	996	2	1	1	4	2	0	1	0	14	0	3	28
61	JECUÁN	644	1	1	0	0	0	0	0	1	0	1	0	0	3
62	LA QUINUA	173	1014	0	0	0	1	1	0	0	0	0	0	0	2
63	LAMAS	680	1609	1	0	0	0	0	1	0	0	1	0	0	3
64	LAURICOCHA, LAGO	134	932	0	0	0	0	0	0	0	0	1	0	0	1
65	LIMA	537	10	38	12	4	26	6	19	9	0	86	12	32	244
66	LLAMAPAÑAUI	393	1867	0	0	0	1	0	0	0	0	0	0	0	1
67	LURÍN	534	10	8	1	1	3	1	2	1	0	16	3	6	42
68	MACORA, HACIENDA DE	515	1977	6	1	0	9	0	0	0	1	2	0	4	23
69	MAYUBAMBA (MAYOBAMBA BAJO AND ALTO)	337	1607	0	0	0	0	0	0	0	0	0	0	1	1
70	MESAPATA	545	2170	1	0	0	2	0	0	0	1	1	0	2	7
71	MIRAFLORES	608	10	0	1	0	0	0	0	0	0	1	0	2	4
72	MONZON	657	1583	1	0	0	3	0	0	0	0	5	0	2	11
73	MOROCANCHA (VILCABAMBA-MOROCANCHA)	279	1434	0	0	0	1	0	0	0	0	1	0	1	3
74	MOYOBAMBA, JURISDICCIÓN CABECERA DE	619	1450	0	0	0	1	0	0	0	0	1	0	0	2
75	MUÑA	453	1134	10	3	0	31	2	0	3	0	19	2	14	84
76	NAUYAN RONDOS	408	650	0	0	0	3	0	0	0	0	3	0	1	7
77	OBRAJILLO	257	850	0	0	0	1	1	0	0	0	4	0	1	7
78	PACHACAMAC	532	10	0	0	0	0	1	0	0	0	3	0	1	5
79	PALCA	398	1434	1	0	0	5	0	0	0	0	1	0	2	9
80	PAMPAHERMOSA	684	2065	2	0	0	3	1	2	0	0	1	0	1	10
81	PAMPAMARCA	607	1867	0	0	0	1	0	1	0	0	1	0	0	3
82	PANAO	363	1134	1	0	0	11	0	0	0	0	8	1	2	23
83	PANATAHUAS, MONTAÑAS DE LOS (ETHNIC GROUP)	454	1774	0	1	0	10	1	0	0	0	13	1	4	30
84	PASAMAYO	641	1	1	0	0	0	0	0	0	0	1	0	1	3
85	PATY, HACIENDA DE	381	1994	0	0	0	3	0	0	0	0	4	0	4	11
86	PERALBILLO	557	2	0	1	0	0	0	0	0	0	0	0	0	1
87	PICOY	325	1356	1	0	0	0	0	0	0	0	0	0	0	1
88	PILLAO (SAN PABLO DE PILLAO)	454	1867	9	3	1	29	2	0	1	0	15	5	6	71
89	PONGO, LOMAS DE (LAS LOMAS)	551	0	0	0	0	0	0	0	1	0	1	0	1	3
90	POZUZO (TILLINGO)	675	3204	17	5	1	37	1	5	2	0	16	6	14	104
91	PUCARA (TARMA)	594	1674	1	0	0	0	0	0	0	0	0	0	0	1
92	PUELLES, CERRO DE	408	650	0	0	0	1	1	0	0	0	1	0	1	4
93	PUERTO MAIRO	779	3204	1	0	0	0	0	0	0	0	0	0	0	1
94	QUIPICO	681	2	0	0	0	1	0	0	0	0	0	0	0	1
95	QUIVES	661	38	0	0	0	1	1	0	0	0	1	0	1	4
96	RINCONADA	482	1867	0	0	0	1	0	0	0	0	0	0	0	1
97	RÍO HUALLAGA	513	1867	0	0	0	0	0	0	0	0	2	0	1	3
98	RÍO HUANCABAMBA	662	3204	0	0	0	3	0	0	0	0	0	0	0	3
99	RÍO MARAÑÓN (JAÉN)	693	446	0	0	0	1	0	0	0	0	2	0	1	4
100	RÍO TASO	698	1699	0	0	0	0	0	0	0	0	1	0	0	1
101	RONDOS (SANTO DOMINGO DE RONDOS)	270	857	0	0	0	2	0	0	0	0	1	2	1	6
102	ROSAPATA (MAYCHAYNIO), HACIENDA DE	632	1867	1	0	0	0	0	0	0	0	0	0	0	1
103	SAN ANTONIO DE PLAYA GRANDE / PUEBLO NUEVO	703	3057	6	1	0	3	1	0	0	0	4	1	3	19
104	SAN BUENAVENTURA	475	347	0	0	0	0	0	0	0	0	1	0	0	1
105	SAN JUAN DEL PAJATEN	735	2418	0	0	0	1	0	0	0	0	1	0	1	3
106	SAN JUAN, HACIENDA DE	534	10	0	0	0	0	1	0	0	0	2	0	0	3
107	SAN MATEO	162	314	1	0	0	1	0	0	0	0	2	0	1	5
108	SAN PEDRO DE MÁMA (RICARDO PALMA)	555	10	1	0	0	0	0	0	0	0	0	0	0	1
109	SAN RAFAEL	377	855	0	0	0	1	0	0	0	0	0	0	0	1
110	SANTA ROSA DE OCOPA	271	1128	0	0	0	0	0	0	0	0	1	0	0	1
111	SANTA ROSA DE SIRABAMBA	312	604	0	0	0	2	0	0	0	0	2	0	2	6
112	SANTO DOMINGO, QUEBRADA AND RÍO DE	547	1134	0	0	0	1	0	0	0	0	0	0	0	1
113	SAPÁN (ZAPÁN), MONTAÑAS DE	658	3031	0	0	0	0	0	0	0	0	1	0	0	1
114	SARRIAPATA (TAMBO SARRIA)	199	1134	0	0	0	1	0	0	0	0	0	0	0	1
115	SAYÁN	669	2	0	0	0	3	0	0	0	0	0	0	0	3
116	SILLCAY, CERRO DE	273	1867	0	0	0	1	0	0	0	0	0	0	0	1
117	SURCO	537	10	1	0	0	2	0	4	1	0	8	1	1	18
118	TAMBILLO (UMARI)	363	1134	0	0	0	1	0	0	0	0	1	0	0	2
119	TAMBO NUEVO	170	1134	1	0	0	1	1	0	0	0	2	0	0	5
120	TARMA	182	1330	22	13	1	37	8	1	8	0	74	4	29	197
121	TARMATAMBO	179	1300	0	0	0	1	1	0	0	0	2	0	1	5
122	TORREBLANCA, HACIENDA DE	644	1	1	0	0	0	0	0	0	0	2	0	0	3
123	TRAMO	662	3204	0	0	1	1	0	0	0	0	0	0	0	2
124	TULUMAYO	688	3605	0	0	0	0	0	0	0	0	1	0	1	2
125	UCHIZA	620	2236	1	0	0	3	0	0	0	0	0	0	1	5
126	VITOC	652	1703	5	1	0	4	0	0	0	0	2	0	6	18
127	YANGAS	540	38	0	0	0	1	1	0	0	0	1	0	1	4
128	YAURICOCHA, CERRO DE (CERRO DE PASCO)	87	1141	0	0	0	1	1	0	0	0	2	0	1	5
129	YURACMAYO	249	1434	0	0	0	0	0	0	0	0	1	0	0	1
	SUM →			307	92	33	554	69	73	62	5	745	72	315	2327
